# Supplementary material for: Uncovering vector, parasite, blood meal and microbiome patterns from mixed-DNA specimens of the Chagas disease vector Triatoma dimidiata
Source: PLoS Negl Trop Dis. 2018 Oct 18;12(10):e0006730. doi: 10.1371/journal.pntd.0006730 (PMC6193617; doi:10.1371/journal.pntd.0006730)
Supplement: S1 Table — (XLSX) [file pntd.0006730.s002.xlsx]

## Sheet: Sheet1
S1. BLAST e-values by taxonomic group
Taxon	Mean e-value	SD	# unique tags	Max value
Archaea	6.66667e-21	1.1547e-20	3	2e-20
Bacteria	1.55045e-08	2.73082e-06	195459	0.0008
Chordata	4.39777e-08	2.16081e-06	87921	0.0002
Insecta	1.92331e-08	2.93864e-07	3513	5e-06
Fungi	8.75716e-09	3.71479e-07	3083	2e-05
Nematoda	2.32023e-14	4.81683e-13	431	1e-11
Viruses	6.44865e-20	1.35846e-18	873	4e-17
