# Supplementary material for: Uncovering vector, parasite, blood meal and microbiome patterns from mixed-DNA specimens of the Chagas disease vector Triatoma dimidiata
Source: PLoS Negl Trop Dis. 2018 Oct 18;12(10):e0006730. doi: 10.1371/journal.pntd.0006730 (PMC6193617; doi:10.1371/journal.pntd.0006730)
Supplement: S2 Table — (XLSX) [file pntd.0006730.s003.xlsx]

## Sheet: Sheet1
S2. T. cruzi DTU descriptive statistics
ID	Type	Trimmed Reads	Mapped Reads	% of total reads	Stacks	Loci	Mean Depth	Rad-seq Infection	Microscopy Infection	SNPs
BLZ-01	abdomen	4521499	138011	3.05233	4471	2220	53.0688	1	1	2877
SABE-01	abdomen	1566519	17	0.00108521	0	0	0	0	0	0
SASA-01	abdomen	2020951	1088596	53.8655	24437	5153	181.961	1	0	4557
CHCE-02	abdomen	1287901	22	0.00170821	0	0	0	0	0	0
CHCE-01	abdomen	18878597	0	0	0	0	0	0	0	0
CHGU-01	abdomen	2482957	0	0	0	0	0	0	0	0
CHPR-02	abdomen	3520182	0	0	0	0	0	0	0	0
JUCA-02A	abdomen	4458619	8610	0.193109	2106	1749	4.74064	1	0	1734
JUCA-03	abdomen	4001295	6	0.000149951	0	0	0	0	0	0
JUCH-01	abdomen	1246028	0	0	0	0	0	0	0	0
JUCH-02	abdomen	2887852	0	0	0	0	0	0	0	0
JUCH-03	abdomen	9761805	0	0	0	0	0	0	0	0
JUBR-01	abdomen	489656	93	0	0	0	0	0	0	0
JUCA-01	abdomen	1972889	56959	2.88709	13337	3360	13.3007	1	1	5323
JUCH-04	abdomen	1362293	22406	1.64473	8000	2825	6.59823	1	0	4492
UnID	abdomen	1091658	2237	0.204918	318	274	7.71379	1	1	275
PTN-01	abdomen	2097515	3406	0.162383	422	378	8.79581	1	1	355
PTN-02	abdomen	1491160	2431	0.163027	326	289	8.18519	1	1	313
QUI-01	abdomen	1225281	0	0	0	0	0	0	0	0
NIC-01	abdomen	1845188	36293	1.9669	3974	2625	12.2339	1	1	2553
SACH-01	leg	5483073	7	0.000127666	0	0	0	0	0	0
SACH-02	leg	1877134	0	0	0	0	0	0	0	0
SACH-03	leg	3559492	0	0	0	0	0	0	0	0
SASA-02	leg	3477235	2	5.7517e-05	0	0	0	0	0	0
SAJU-02	leg	4458021	1	2.24315e-05	0	0	0	0	0	0
SAJU-01	leg	2410052	0	0	0	0	0	0	0	0
CHAM-01	leg	214349	0	0	0	0	0	0	0	0
CHAM-02	leg	1910713	0	0	0	0	0	0	0	0
CHCE-03	leg	4687871	0	0	0	0	0	0	0	0
CHPR-01	leg	1200726	0	0	0	0	0	0	0	0
CHPR-03	leg	3299922	0	0	0	0	0	0	0	0
JUCA-02L	leg	1068013	7	0.000655423	0	0	0	0	0	0
TcI - ADWP	genome	NA	NA	NA	NA	2493	NA	NA	NA	2206.72
TcI - AODP	genome	NA	NA	NA	NA	2683	NA	NA	NA	2413.6
TcII - ANOX	genome	NA	NA	NA	NA	2643	NA	NA	NA	1792.96
TcVI - AAHK	genome	NA	NA	NA	NA	6197	NA	NA	NA	3241.12
TcVI - AQHO	genome	NA	NA	NA	NA	5393	NA	NA	NA	2965.28
Tcmarinkellei - AHKC	genome	NA	NA	NA	NA	2143	NA	NA	NA	413.76
