# Supplementary material for: Uncovering vector, parasite, blood meal and microbiome patterns from mixed-DNA specimens of the Chagas disease vector Triatoma dimidiata
Source: PLoS Negl Trop Dis. 2018 Oct 18;12(10):e0006730. doi: 10.1371/journal.pntd.0006730 (PMC6193617; doi:10.1371/journal.pntd.0006730)
Supplement: S3 Table — (XLSX) [file pntd.0006730.s004.xlsx]

## Sheet: Sheet1
S3. Bacterial counts per sample
	Infected Abdomens									Uninfected Abdomens
Species	JUCA-01	PTN-01	PTN-02	UnID	BLZ-01	NIC-01	JUCA-02A	JUCH-04	SASA-01	QUI-01	JUBR-01	JUCH-02	JUCH-03	JUCH-01	JUCA-03	SABE-01	CHGU-01	CHCE-01	CHCE-02	CHPR-02
[Brevibacterium] flavum	0	0	0	0	0	0	25	0	0	8	0	0	0	0	0	0	0	0	0	0
[Clostridium] sordellii	0	0	0	0	16	23	0	0	2	0	0	0	0	0	0	15	0	0	0	0
[Eubacterium] rectale M104/1	0	0	0	0	0	0	0	0	0	0	0	0	0	0	0	1	0	0	0	0
[Polyangium] brachysporum	0	0	0	0	0	1	7	0	0	0	0	0	0	0	0	0	0	0	0	0
Acetobacter pasteurianus IFO 3283-01	3	0	0	0	0	0	0	0	0	0	0	0	0	0	0	0	0	0	0	0
Acetobacterium woodii DSM 1030	0	0	9	32	0	0	0	0	0	0	0	0	0	0	0	0	0	0	0	0
Achromobacter denitrificans	9	0	0	0	120	0	39	0	0	0	0	0	0	0	0	0	0	0	0	0
Achromobacter xylosoxidans	0	0	0	0	437	0	2	0	3	4	0	0	0	0	0	0	0	0	0	0
Achromobacter xylosoxidans A8	0	0	0	0	18	2	14	0	0	3	0	0	0	0	0	0	0	0	0	0
Achromobacter xylosoxidans C54	0	0	0	0	88	0	0	0	0	0	0	0	0	0	0	0	0	0	0	0
Achromobacter xylosoxidans NH44784-1996	0	0	0	0	84	0	17	0	0	0	0	0	0	3	0	0	0	0	0	0
Acidithiobacillus ferrooxidans ATCC 23270	0	2	0	0	0	0	0	0	0	0	0	0	0	0	0	0	0	0	0	0
Acidovorax avenae subsp. avenae ATCC 19860	0	0	16	0	0	3	8	0	0	0	0	0	0	0	0	0	0	0	0	0
Acidovorax citrulli AAC00-1	4	0	0	0	0	0	82	0	0	0	0	0	0	0	0	0	0	0	0	0
Acidovorax ebreus TPSY	0	0	0	0	0	2	21	0	0	19	0	0	0	0	0	1	0	0	0	0
Acidovorax sp. JS42	3	0	0	0	1	0	51	0	0	58	0	0	0	0	0	0	0	0	0	0
Acidovorax sp. KKS102	2	0	9	0	0	1	62	0	2	0	0	0	0	0	0	0	0	26	0	0
Acinetobacter baumannii	0	220	300	0	6	97	77	0	0	0	0	0	0	0	0	0	0	26	0	0
Acinetobacter baumannii BJAB0715	0	0	1	0	0	0	0	0	0	0	0	0	0	0	0	0	0	0	0	0
Acinetobacter baumannii LAC-4	0	0	0	0	0	7	0	0	0	0	0	0	0	0	0	0	0	0	0	0
Acinetobacter baumannii SDF	0	0	0	0	0	1	0	0	0	0	0	0	0	0	0	0	0	0	0	0
Acinetobacter baumannii ZW85-1	0	0	0	0	0	1	0	0	0	0	0	0	0	0	0	0	0	0	0	0
Acinetobacter equi	0	0	0	0	0	14	65	0	0	0	0	0	0	0	0	0	0	0	0	0
Acinetobacter guillouiae	0	0	0	0	0	16	10	0	0	0	0	0	0	0	0	0	0	0	0	0
Acinetobacter johnsonii XBB1	0	0	9	3	0	25	232	0	0	0	0	0	0	0	0	0	0	5	11	0
Acinetobacter nosocomialis	0	0	1	0	0	6	0	0	0	0	0	0	0	0	0	0	0	0	0	0
Acinetobacter oleivorans DR1	0	0	3	0	0	61	0	0	0	0	0	0	0	0	0	0	0	11	0	0
Acinetobacter pittii PHEA-2	0	309	397	0	0	77	19	0	0	0	0	0	0	0	0	0	0	1	0	0
Acinetobacter sp. 63A1	0	0	0	0	0	1	0	0	0	0	0	0	0	0	0	0	0	0	0	0
Acinetobacter sp. ADP1	0	0	0	0	0	20	34	0	0	0	0	0	0	0	0	0	0	0	0	0
Acinetobacter sp. M-1	0	0	0	0	0	0	2	0	0	0	0	0	0	0	0	0	0	0	0	0
Acinetobacter sp. TTH0-4	0	0	0	0	0	25	42	0	0	0	0	0	0	0	0	0	0	0	0	0
Acinetobacter tjernbergiae	0	0	0	0	5	0	0	0	0	0	0	0	0	0	0	0	0	0	0	0
Acinetobacter venetianus RAG-1 = CIP 110063	0	0	30	0	0	0	0	0	0	0	0	0	0	0	0	0	0	0	0	0
Actinomadura coerulea	0	3	0	0	0	0	0	0	0	0	0	0	0	0	0	0	0	0	0	0
Actinomadura cremea subsp. cremea	0	1	0	0	0	0	0	0	0	0	0	0	0	0	0	0	0	0	0	0
Actinomyces meyeri	0	0	0	0	2	0	0	0	0	0	0	0	0	0	0	0	0	0	0	0
Actinomyces naeslundii	0	0	0	0	6	0	0	0	0	0	0	0	0	0	0	0	0	0	0	0
Actinomyces sp. oral taxon 414	3	1	0	62	161	200	0	10	359	0	0	0	0	0	0	0	0	0	0	0
Actinoplanes friuliensis DSM 7358	0	14	0	0	109	0	0	0	0	0	0	0	0	0	0	0	0	0	382	0
Actinoplanes missouriensis 431	0	0	0	0	1171	0	0	0	0	0	0	0	0	0	0	0	0	0	0	0
Actinoplanes sp. N902-109	0	0	0	0	9	0	0	0	0	0	0	0	0	0	0	0	0	0	0	0
Actinoplanes sp. SE50/110	4	0	0	1	54	0	0	0	10	0	0	0	0	0	0	0	0	0	0	0
Actinosynnema mirum	0	2	0	0	0	0	0	0	0	0	0	0	0	0	0	0	0	0	0	0
Actinosynnema mirum DSM 43827	0	35	0	0	5	0	1	0	9	0	0	0	0	0	0	0	0	0	0	0
Actinotignum schaalii	0	0	0	0	126	0	0	0	0	0	0	0	0	0	0	0	0	0	0	0
Adlercreutzia equolifaciens DSM 19450	0	0	0	0	0	0	0	0	0	0	0	0	0	0	0	2	0	0	0	0
Advenella mimigardefordensis DPN7	0	0	0	0	0	0	3	0	3	0	0	0	0	0	0	0	0	0	0	0
Aeromicrobium erythreum	0	26	3	0	56	0	0	0	0	0	0	0	0	0	0	1	0	0	0	0
Aeromonas allosaccharophila	0	0	0	0	0	0	1	0	0	0	0	0	0	0	0	0	0	0	0	0
Aeromonas caviae	0	0	2	0	0	0	14008	0	0	0	0	0	0	0	0	0	0	0	0	0
Aeromonas diversa	0	0	0	0	0	0	47	0	0	0	0	0	0	0	0	0	0	0	0	0
Aeromonas hydrophila	0	58	32	12	14	19	2513858	0	0	72	0	12	0	0	0	0	2	122	11	6
Aeromonas hydrophila 4AK4	0	0	0	0	0	0	6994	0	0	1	0	0	0	0	0	0	0	0	0	0
Aeromonas hydrophila NJ-35	0	0	0	0	0	0	10534	0	0	0	0	0	0	0	0	0	0	0	0	0
Aeromonas hydrophila subsp. hydrophila ATCC 7966	0	25	0	1	0	3	313400	0	0	1	14	0	0	0	0	0	0	0	0	0
Aeromonas hydrophila YL17	0	1	0	0	0	6	195044	0	0	0	0	4	0	2	0	0	0	3	0	0
Aeromonas media	0	0	0	0	9	0	0	0	0	0	0	0	0	0	0	0	0	0	0	0
Aeromonas media WS	0	0	0	0	0	1	10196	0	0	0	0	0	0	0	0	0	0	2	0	0
Aeromonas salmonicida subsp. salmonicida A449	0	0	0	0	0	0	8798	0	0	0	0	0	0	0	0	0	0	1	0	0
Aeromonas schubertii	0	0	0	0	13	0	5703	0	0	0	0	0	0	0	0	0	0	0	0	0
Aeromonas sobria	0	0	0	0	0	0	0	0	0	0	0	0	0	0	0	0	0	14	0	0
Aeromonas sp. PDCDC-17	0	0	0	0	0	0	1	0	0	0	0	0	0	0	0	0	0	0	0	0
Aeromonas sp. PDCDC-20	0	0	0	0	0	0	4846	0	0	0	0	0	0	0	0	0	0	0	0	0
Aeromonas sp. SHGW-23	0	0	0	0	0	0	2563	0	0	0	0	0	0	0	0	0	0	0	0	0
Aeromonas sp. SHGW-28	0	0	0	0	0	0	18	0	0	0	0	0	0	0	0	0	0	0	0	0
Aeromonas sp. SHGW-30	0	0	0	0	0	0	8	0	0	0	0	0	0	0	0	0	0	0	0	0
Aeromonas sp. SHGW-40	0	0	0	0	0	0	5686	0	0	0	0	0	0	0	0	0	0	0	0	0
Aeromonas sp. SHGW-66	0	0	0	0	0	0	3	0	0	0	0	0	0	0	0	0	0	0	0	0
Aeromonas sp. Y62	0	0	0	0	0	0	1	0	0	0	0	0	0	0	0	0	0	0	0	0
Aeromonas veronii B565	0	0	0	0	0	0	15804	0	0	0	0	0	0	0	0	0	0	14	0	0
Afipia genosp. 2	0	0	0	0	0	0	0	0	0	0	0	0	0	0	0	0	0	2	0	0
Afipia sp. SP17	1	0	0	0	0	0	0	0	0	0	0	0	0	0	0	0	0	0	0	0
Agrobacterium fabrum str. C58	11	0	1	0	0	2	0	0	0	0	0	0	0	0	0	0	0	0	0	0
Agrobacterium radiobacter K84	45	0	0	0	0	0	0	0	2	4	0	0	0	0	0	0	0	0	0	0
Agrobacterium sp. H13-3	12	0	0	0	0	0	0	0	0	0	0	0	0	0	0	0	0	0	0	0
Agrobacterium tumefaciens	10	0	0	0	1	0	0	0	0	0	0	0	0	0	0	0	0	0	0	0
Agrobacterium vitis S4	7	0	0	0	0	0	0	0	0	0	0	0	0	0	0	0	0	0	0	0
Agromyces sp. VKM Ac-1802	0	0	0	0	0	0	0	1	0	0	0	0	0	0	0	0	0	0	0	0
Alcaligenes faecalis	1	7	26	3	11	12	1057383	0	6	1474	1	2	2	0	0	0	2	50	1	23
Alcanivorax dieselolei B5	0	0	0	0	0	1	0	0	6	0	0	0	0	0	0	0	0	0	0	0
Alicycliphilus denitrificans BC	0	0	0	0	0	0	1	0	0	0	0	0	0	0	0	0	0	0	0	0
Alicycliphilus denitrificans K601	4	2	0	0	0	0	38	3	77	0	0	0	0	0	0	0	0	0	0	0
Alicyclobacillus acidocaldarius subsp. acidocaldarius DSM 446	0	0	0	0	0	5	0	0	0	0	0	0	0	0	0	0	0	0	0	0
Alistipes finegoldii DSM 17242	0	0	0	0	2	0	0	0	0	0	0	0	0	0	0	0	0	0	0	0
Alistipes shahii WAL 8301	0	0	0	0	3	1	0	0	0	0	0	0	0	0	0	0	0	0	0	0
Alkalilimnicola ehrlichii MLHE-1	0	0	0	0	5	0	0	0	0	0	0	0	0	0	0	0	0	0	0	0
Alloactinosynnema sp. L-07	0	42	0	0	190	0	0	1	0	0	0	0	0	0	0	0	0	0	0	0
Altererythrobacter atlanticus	1	0	0	0	0	0	0	0	0	0	0	0	0	0	0	0	0	0	0	0
Altererythrobacter epoxidivorans	0	0	0	0	1	0	0	0	0	0	0	0	0	0	0	0	0	0	0	0
Altererythrobacter marensis	1	0	2	0	0	0	0	0	0	0	0	0	0	0	0	0	0	0	0	0
Alteromonas australica	0	0	0	0	0	0	0	0	0	0	0	0	0	0	0	2	0	0	0	0
Alteromonas mediterranea UM4b	0	0	0	0	0	0	1	0	0	0	0	0	0	0	0	0	0	0	0	0
Amphibacillus xylanus NBRC 15112	0	0	0	0	0	0	0	0	0	0	0	0	0	7	0	0	0	0	0	0
Amycolatopsis japonica	0	8	0	0	13	0	0	0	0	0	0	0	0	0	0	0	0	0	0	0
Amycolatopsis lurida NRRL 2430	0	23	0	1	31	0	0	0	5	0	0	0	0	0	0	0	0	0	0	0
Amycolatopsis mediterranei RB	0	70	8	8	11	0	0	1	34	0	0	0	0	0	0	0	0	0	0	0
Amycolatopsis methanolica 239	0	13	17	0	263	0	5	0	0	0	0	3	0	0	0	0	0	0	0	0
Amycolatopsis orientalis HCCB10007	0	32	0	4	2	0	0	0	0	0	0	0	0	0	0	0	0	0	0	0
Amycolatopsis pretoriensis	0	3	0	0	0	0	0	0	0	0	0	0	0	0	0	0	0	0	0	0
Amycolatopsis samaneae	0	2	0	0	0	0	0	0	0	0	0	0	0	0	0	0	0	0	0	0
Amycolatopsis sulphurea	0	0	0	0	318	0	0	0	0	0	0	0	0	0	0	0	0	0	0	0
Amycolicicoccus subflavus	0	0	0	0	0	0	0	1	1	0	0	0	0	0	0	0	0	0	0	0
Archangium gephyra	0	0	9	0	0	0	0	0	0	0	0	0	0	0	0	0	0	0	0	0
Arcobacter butzleri 7h1h	0	0	0	0	0	346	0	0	0	0	0	0	0	0	0	0	0	0	0	0
Aromatoleum aromaticum EbN1	4	0	0	0	0	0	0	0	0	0	0	0	0	0	0	0	0	0	0	0
Arsenicicoccus sp. oral taxon 190	0	18	0	0	488	76	0	0	0	2	0	0	0	0	0	0	0	0	19	0
Arthrobacter alpinus	0	3	0	0	984	2	0	1	6	0	0	0	0	0	0	0	0	0	0	0
Arthrobacter sp. 11W110_air	0	0	0	85	1571	0	0	2	468	6	0	1	0	0	0	0	0	0	0	0
Arthrobacter sp. A3	0	0	0	25	249	0	0	0	0	11	0	0	0	0	0	0	0	0	0	0
Arthrobacter sp. ATCC 21022	0	5	0	58	643	1	0	3	64	0	0	0	0	0	0	0	0	0	0	0
Arthrobacter sp. ERGS1:01	0	0	0	5	3565	0	0	0	4	0	0	0	0	0	0	0	0	0	0	0
Arthrobacter sp. FB24	0	13	0	0	2204	0	0	0	115	6	0	0	0	0	0	0	0	0	0	0
Arthrobacter sp. Hiyo4	0	3	0	0	4	0	0	0	0	0	0	0	0	0	0	0	0	0	0	0
Arthrobacter sp. Hiyo8	0	4	0	0	95	0	8	0	11	0	0	0	0	0	0	0	0	0	0	0
Arthrobacter sp. IHBB 11108	0	4	0	105	697	0	0	7	556	0	0	0	0	0	0	1	0	0	0	0
Arthrobacter sp. LS16	0	0	0	0	46	66	39	0	0	13	0	0	0	0	0	0	0	0	0	0
Arthrobacter sp. PAMC 25486	0	0	0	60	10	90	7	0	195	0	0	0	0	0	0	0	0	0	0	0
Arthrobacter sp. Rue61a	0	88	0	0	436	2	0	0	1	0	0	0	0	0	0	0	0	0	0	0
Arthrobacter sp. YC-RL1	0	9	0	257	823	250	351	17	875	237	0	0	0	0	0	0	0	0	0	0
Aurantimonas manganoxydans SI85-9A1	7	0	0	0	0	0	0	0	1	0	0	0	0	0	0	0	0	0	0	0
Aureimonas altamirensis	19	0	0	0	0	0	0	0	2	13	0	0	0	0	0	0	0	0	0	0
Aureimonas frigidaquae	5	0	0	0	0	0	1	0	0	0	0	0	0	0	0	0	0	0	0	0
Aureimonas sp. AU20	16	37	0	22	274	5	46	1	80	0	0	0	0	0	0	1	0	0	0	0
Azoarcus sp. BH72	0	0	0	0	0	0	0	0	0	0	0	0	0	0	0	2	0	0	0	0
Azoarcus sp. CIB	0	0	13	0	0	1	35	0	0	0	0	0	0	0	0	0	0	0	0	0
Azorhizobium caulinodans ORS 571	17	0	0	0	11	0	0	0	0	0	0	0	0	0	0	0	0	0	0	0
Azospirillum brasilense	0	0	0	0	6	0	12	4	0	0	0	0	0	0	0	0	0	0	0	0
Azospirillum brasilense Sp245	0	0	0	0	0	0	0	0	11	0	0	0	0	0	0	0	0	0	0	0
Azospirillum lipoferum 4B	0	0	0	0	9	0	0	0	0	0	0	0	0	0	1	0	0	0	0	0
Azospirillum sp. B510	5	0	0	0	0	0	0	0	0	0	0	0	0	0	0	0	0	0	0	0
Azospirillum thiophilum	35	0	0	0	4	0	0	0	12	0	0	0	0	1	0	0	0	0	0	0
Azotobacter chroococcum NCIMB 8003	3	0	0	0	14	0	0	0	12	5	0	0	0	0	0	0	0	0	0	0
Azotobacter vinelandii CA6	0	0	0	0	496	1	0	0	0	0	0	0	0	0	0	0	0	0	0	0
Bacillaceae bacterium P204	0	0	0	0	0	11	0	0	0	0	0	0	0	0	0	0	0	0	0	0
Bacillus anthracis	0	39	20	104	61	0	0	0	0	23	1	16	0	6	0	0	7	54	33	0
Bacillus bombysepticus str. Wang	0	0	0	2	0	0	0	0	0	0	0	3	0	0	0	0	0	0	0	0
Bacillus cereus	0	175	72	113	142	3	2	0	0	98	65	5	27	14	0	0	6	27	46	40
Bacillus cereus 03BB108	0	0	0	0	7	0	0	0	0	0	0	0	0	0	0	0	0	0	0	0
Bacillus cereus ATCC 14579	0	0	0	0	0	0	0	0	0	0	5	0	0	0	0	0	0	0	0	0
Bacillus cereus ATCC 4342	0	52	0	15	13	0	0	0	0	1	0	0	0	0	0	0	22	0	3	0
Bacillus cereus B4264	0	0	0	0	0	0	0	0	0	5	0	0	0	0	0	0	0	0	0	0
Bacillus cereus biovar anthracis str. CI	0	0	0	0	19	0	0	0	0	0	0	0	0	0	0	0	0	0	0	0
Bacillus cereus D17	0	0	1	0	0	0	0	0	0	0	0	0	0	0	0	0	0	0	0	0
Bacillus cereus G9842	0	0	0	0	0	0	0	0	0	20	0	0	0	0	0	0	0	0	0	0
Bacillus clausii	0	0	0	0	0	0	33	0	0	0	0	0	0	0	0	0	0	0	0	0
Bacillus cytotoxicus NVH 391-98	0	0	0	3	21	0	0	0	0	0	0	0	0	0	0	0	0	0	0	0
Bacillus endophyticus	0	0	0	0	0	2	0	0	1	0	0	0	0	0	0	0	0	0	0	0
Bacillus iranensis	0	0	0	0	0	1	0	0	0	0	0	0	0	0	0	0	0	0	0	0
Bacillus licheniformis WX-02	0	0	0	0	0	0	1	0	0	0	0	0	0	0	0	0	0	0	0	0
Bacillus megaterium NBRC 15308 = ATCC 14581	0	0	0	0	0	4	0	0	0	0	0	0	0	0	0	0	0	0	0	0
Bacillus megaterium Q3	0	0	0	0	0	0	0	0	3	0	0	0	0	0	0	0	0	0	0	0
Bacillus methanolicus MGA3	0	0	0	0	0	2	0	0	0	0	0	0	0	0	0	0	0	0	0	0
Bacillus pumilus	0	0	0	0	0	1	0	0	13	0	0	0	0	0	0	0	0	0	0	0
Bacillus pumilus SAFR-032	0	0	0	0	0	0	0	0	9	0	0	0	0	0	0	0	0	0	0	0
Bacillus sp. BH072	0	0	0	0	0	0	0	0	4	0	0	0	0	0	0	0	0	0	0	0
Bacillus sp. OxB-1	0	0	0	0	0	1	1	0	0	0	0	0	0	0	0	0	0	0	0	0
Bacillus sp. WP8	1	0	0	0	0	0	0	0	53	0	0	0	0	0	0	0	0	0	0	0
Bacillus subtilis	0	0	0	0	0	2	0	0	2	0	0	0	0	0	0	0	0	0	0	0
Bacillus thuringiensis	0	0	4	14	0	1	7	0	0	1	28	0	0	1	0	0	0	10	0	36
Bacillus thuringiensis MC28	0	0	0	0	43	0	0	0	0	0	0	0	0	0	0	0	0	0	0	0
Bacillus thuringiensis serovar indiana	0	0	0	0	11	0	1	0	0	0	0	0	0	8	0	0	0	15	26	0
Bacillus thuringiensis serovar morrisoni	0	0	0	0	25	0	0	0	0	4	0	0	0	0	0	0	0	0	0	0
Bacillus thuringiensis serovar tolworthi	0	0	0	10	9	0	0	0	0	5	14	0	2	0	0	0	1	42	3	0
Bacillus thuringiensis YBT-1518	0	0	0	0	0	0	0	0	0	21	0	0	0	0	0	0	0	0	0	0
Bacillus toyonensis BCT-7112	0	0	0	0	2	0	0	0	0	0	0	0	0	0	0	0	0	0	0	0
bacterium enrichment culture clone pWThLOV	0	1	0	0	0	0	0	0	0	0	0	0	0	0	0	0	0	0	0	0
Bacteroidales bacterium CF	0	0	0	0	0	0	0	0	0	0	0	0	0	0	0	4	0	0	0	0
Bacteroides dorei	0	0	0	0	0	0	0	0	0	0	0	0	0	9	0	0	0	0	0	0
Bacteroides thetaiotaomicron	0	0	0	0	0	0	0	0	0	0	0	0	0	0	0	1	0	0	0	0
Bartonella clarridgeiae 73	0	0	0	0	0	0	1	0	0	0	0	0	0	0	0	0	0	0	0	0
Beutenbergia cavernae DSM 12333	0	0	0	0	815	0	0	1	1	0	0	0	0	0	0	0	0	0	0	0
Bifidobacterium actinocoloniiforme DSM 22766	0	0	0	0	39	0	0	0	1	0	0	0	0	0	0	0	0	0	0	0
Bifidobacterium adolescentis	0	0	0	0	0	0	0	0	0	0	0	0	0	0	0	1	0	0	0	0
Bifidobacterium angulatum DSM 20098 = JCM 7096	1	0	0	0	1	0	0	0	0	0	0	0	0	0	0	0	0	0	0	0
Bifidobacterium animalis subsp. animalis ATCC 25527	0	0	0	0	185	0	0	0	0	0	0	0	0	0	0	0	0	0	0	0
Bifidobacterium asteroides PRL2011	0	0	0	0	17	0	0	0	0	0	0	0	0	0	0	0	0	0	0	0
Bifidobacterium bifidum	1	0	0	0	748	0	0	0	0	0	0	0	0	0	0	0	0	0	0	0
Bifidobacterium breve	0	0	0	0	9	0	0	0	0	0	0	0	0	0	0	0	0	0	0	0
Bifidobacterium catenulatum DSM 16992 = JCM 1194 = LMG 11043	0	0	0	0	35	0	10	0	0	0	0	0	0	0	0	0	0	0	0	0
Bifidobacterium dentium JCM 1195 = DSM 20436	0	0	0	0	0	0	0	0	1	0	0	0	0	0	0	0	0	0	0	0
Bifidobacterium longum	0	0	0	0	1	0	0	0	0	0	0	0	0	0	0	0	0	0	0	0
Bifidobacterium longum subsp. longum	0	0	0	0	0	4	0	0	0	0	0	0	0	0	0	0	0	0	0	0
Bifidobacterium pseudocatenulatum DSM 20438 = JCM 1200 = LMG 10505	0	0	0	0	0	0	1	0	0	0	0	0	0	0	0	0	0	0	0	0
Bifidobacterium pseudolongum PV8-2	0	0	0	0	501	0	0	0	0	0	0	0	0	0	0	0	0	0	0	0
Bifidobacterium scardovii JCM 12489 = DSM 13734	0	12	0	0	321	0	0	0	0	0	0	0	0	0	0	0	0	0	0	0
Blastochloris viridis	4	0	0	0	0	0	0	0	1	0	0	0	0	0	0	0	0	0	0	0
Blastococcus saxobsidens DD2	0	25	1	0	0	1	0	3	312	0	0	0	0	0	0	0	0	0	0	0
Blattabacterium sp. (Periplaneta americana) str. BPLAN	0	0	0	0	0	0	0	0	0	0	0	0	0	0	0	1	0	0	0	0
Blautia obeum A2-162	0	0	0	23	0	0	0	0	2	0	0	0	0	0	0	0	0	0	0	0
Bordetella avium 197N	0	0	0	0	2	0	0	0	0	0	0	0	0	0	0	0	0	0	0	0
Bordetella bronchiseptica	0	0	0	0	0	0	5	0	0	0	0	0	0	0	0	0	0	0	0	0
Bordetella hinzii	5	2	0	0	0	0	0	0	2	11	0	0	0	0	0	0	0	0	0	0
Bordetella pertussis	1	0	0	1	0	0	1	0	0	0	0	0	0	0	0	0	0	0	0	0
Bordetella petrii	0	0	0	0	0	0	6	0	0	0	0	0	0	0	0	0	0	0	0	0
Bordetella sp. N	7	0	0	0	0	0	1	0	0	0	0	0	0	0	0	0	0	0	0	0
Borrelia crocidurae DOU	0	0	0	0	1	0	0	0	0	0	0	0	0	0	0	0	0	0	0	0
Borrelia garinii Far04	0	0	0	0	0	0	0	0	0	0	0	0	0	0	1	0	0	0	0	0
Bosea massiliensis 63287	5	0	0	0	0	0	0	0	0	0	0	0	0	0	0	0	0	0	0	0
Brachybacterium faecium	0	0	0	0	1	0	0	0	0	0	0	0	0	0	0	0	0	0	0	0
Brachybacterium faecium DSM 4810	1	501	2	136	13479	9	10	2	215	0	0	1	0	0	0	2	0	0	0	0
Brachybacterium sp. LB25	0	0	0	2	0	0	0	0	0	0	0	0	0	0	0	0	0	0	0	0
Bradyrhizobium diazoefficiens	65	0	0	0	0	0	0	0	3	20	0	0	0	0	0	3	2	0	0	0
Bradyrhizobium diazoefficiens USDA 110	2	0	0	0	0	0	0	0	0	0	0	0	0	0	0	1	0	0	0	0
Bradyrhizobium japonicum	34	0	9	0	7	2	0	2	4	0	0	0	0	0	0	0	9	0	0	0
Bradyrhizobium japonicum SEMIA 5079	5	0	0	0	0	0	0	1	0	0	0	0	0	0	0	2	0	0	0	0
Bradyrhizobium oligotrophicum S58	40	0	0	0	6	0	0	2	5	0	0	0	0	0	2	1	0	0	0	0
Bradyrhizobium sp. BTAi1	54	6	0	0	2	3	0	8	3	0	0	3	21	0	0	1	0	39	0	10
Bradyrhizobium sp. CCBAU 23385	3	0	0	0	0	0	0	0	0	0	0	0	0	0	0	0	0	0	0	0
Bradyrhizobium sp. CCGE-LA001	38	0	0	0	0	1	31	0	3	0	4	0	0	0	0	0	0	3	0	0
Bradyrhizobium sp. dxlb6	1	0	0	0	0	0	0	0	0	0	0	0	0	0	0	0	0	0	0	0
Bradyrhizobium sp. ORS 278	9	0	0	0	0	1	0	0	0	0	0	0	0	0	0	0	0	0	0	0
Bradyrhizobium sp. S23321	61	0	0	0	0	0	0	3	0	12	2	0	0	0	0	0	0	0	0	0
Brevibacillus brevis NBRC 100599	0	0	0	0	0	0	0	0	0	0	0	0	0	0	0	0	4	0	0	0
Brevibacterium iodinum	0	0	0	138	0	0	0	4	451	0	0	0	0	0	0	0	0	0	0	0
Brevibacterium linens	0	0	0	0	969	0	0	0	0	0	0	0	0	0	0	0	0	0	0	0
Brevibacterium sp. MCCC 1A11237	0	0	0	0	6	0	0	0	0	0	0	0	0	0	0	0	0	0	0	0
Brevundimonas sp. DS20	1321	0	0	0	1	26	2	71	144	8	0	0	0	0	0	20	0	0	0	0
Brevundimonas subvibrioides ATCC 15264	138	0	2	0	0	2	0	2	10	0	0	0	0	0	2	3	0	26	0	0
Brucella ceti TE28753-12	0	0	0	0	2	0	0	0	0	0	0	0	0	0	0	0	0	0	0	0
Brucella suis 019	21	0	13	0	0	0	0	0	1	0	0	0	0	0	0	0	0	0	0	0
Brucella vulpis	0	0	0	0	1	1	5	0	0	0	0	0	0	0	0	0	0	0	0	0
Burkholderia ambifaria MC40-6	0	21	0	0	0	0	0	0	0	0	0	0	0	0	0	0	0	0	0	0
Burkholderia cenocepacia	0	27	0	0	15	0	0	0	9	0	0	0	0	0	0	0	0	0	0	0
Burkholderia cenocepacia HI2424	0	0	0	0	22	0	0	0	0	0	0	0	0	0	0	0	0	0	0	0
Burkholderia cenocepacia MC0-3	0	0	0	0	65	0	0	0	1	0	0	0	0	0	0	0	0	0	0	0
Burkholderia cepacia	0	0	0	0	6	0	0	0	0	0	0	0	0	0	0	0	0	0	0	0
Burkholderia cepacia ATCC 25416	4	0	0	0	111	0	0	0	0	0	0	0	0	0	0	0	0	0	0	0
Burkholderia cepacia GG4	0	0	1	0	0	0	0	0	0	0	0	0	0	0	0	0	0	0	0	0
Burkholderia cepacia JBK9	0	0	0	0	4	0	14	0	0	0	0	0	0	0	0	0	0	0	0	0
Burkholderia contaminans	3	0	2	0	0	0	0	0	0	0	0	0	0	0	0	0	0	0	0	0
Burkholderia fungorum	0	0	0	0	0	0	218	0	0	0	0	0	0	0	0	0	0	0	0	0
Burkholderia gladioli	0	0	0	0	13	2	0	0	37	0	0	0	0	0	0	0	0	0	0	0
Burkholderia gladioli BSR3	0	0	0	0	5	0	0	0	0	0	0	0	0	0	0	0	0	0	0	0
Burkholderia glumae LMG 2196 = ATCC 33617	0	0	0	0	3	0	2	0	0	13	0	0	0	0	0	0	0	0	0	0
Burkholderia glumae PG1	0	0	0	0	253	0	0	0	0	0	0	0	0	0	0	0	0	0	0	0
Burkholderia multivorans ATCC 17616	0	0	0	0	37	0	0	0	0	0	0	0	0	0	0	0	0	0	0	0
Burkholderia multivorans ATCC BAA-247	1	0	0	0	0	0	0	0	0	0	0	0	0	0	0	0	0	0	0	0
Burkholderia plantarii	0	6	0	0	0	0	0	0	0	0	0	0	0	0	0	0	0	0	0	0
Burkholderia pseudomallei	0	0	0	0	1110	0	5	0	0	0	0	0	0	0	0	0	0	0	0	0
Burkholderia pseudomallei MSHR1153	0	0	0	0	0	0	0	0	1	0	0	0	0	0	0	0	0	0	0	0
Burkholderia pyrrocinia	0	0	0	0	644	0	1	0	0	0	0	0	0	0	0	0	0	0	0	0
Burkholderia sp. Bp5365	6	0	0	0	42	0	0	0	38	0	0	0	0	0	0	0	0	0	0	0
Burkholderia sp. CCGE1002	1	0	0	0	0	0	0	0	0	0	0	0	0	0	0	0	0	0	0	0
Burkholderia sp. CCGE1003	6	0	0	0	0	0	0	0	0	0	0	0	0	0	0	0	0	0	0	0
Burkholderia sp. HB1	3	0	2	0	0	1	0	0	0	0	0	0	0	0	0	0	0	0	0	0
Burkholderia sp. RPE64	1	0	0	0	0	0	0	0	0	0	0	0	0	0	0	0	0	0	0	0
Burkholderia sp. RPE67	6	0	0	0	0	0	6	0	1	0	0	0	0	0	0	0	0	0	0	0
Burkholderia thailandensis 34	0	0	0	0	0	0	0	0	0	0	0	0	0	0	1	0	0	0	0	0
Burkholderia vietnamiensis LMG 10929	0	17	0	0	1	0	0	0	0	0	0	0	0	0	0	0	0	0	0	0
Butyrivibrio proteoclasticus B316	0	0	0	0	1	0	0	0	0	0	0	0	0	0	0	0	0	0	0	0
Campylobacter fetus subsp. testudinum Sp3	0	0	0	0	0	0	0	0	0	1	0	0	0	0	0	0	0	0	0	0
Candidatus Baumannia cicadellinicola	0	0	0	0	0	0	0	1	0	0	0	0	0	0	0	0	0	0	0	0
Candidatus Caedibacter acanthamoebae	0	20	0	0	0	0	0	0	0	0	0	0	0	0	0	0	0	0	0	0
Candidatus Nasuia deltocephalinicola str. NAS-ALF	0	0	0	0	88	0	0	0	0	0	0	0	0	0	0	0	0	0	0	0
Candidatus Paraburkholderia petitii	1	0	0	0	0	0	0	0	0	0	0	0	0	0	0	0	0	0	0	0
Candidatus Saccharibacteria oral taxon TM7x	0	0	0	0	0	0	0	0	3	0	0	0	0	0	0	0	0	0	0	0
Candidatus Solibacter usitatus Ellin6076	0	0	0	0	0	0	0	0	0	0	0	0	0	0	0	0	0	0	0	3
Candidatus Sulfuricurvum sp. RIFRC-1	0	0	0	0	0	0	1	0	0	0	0	0	0	0	0	0	0	0	0	0
Carnobacterium inhibens subsp. gilichinskyi	0	0	0	0	0	2	0	0	0	0	0	0	0	0	0	0	0	0	0	0
Castellaniella defragrans 65Phen	0	2	0	0	1	0	1	0	0	3	0	0	0	0	0	0	0	0	0	0
Catenulispora acidiphila DSM 44928	7	2	0	15	283	1	0	0	29	0	21	0	0	0	0	0	0	0	0	0
Caulobacter crescentus NA1000	49	0	0	0	0	0	0	2	6	0	0	0	0	0	0	0	0	0	229	0
Caulobacter henricii	26	0	0	0	0	0	0	1	2	0	0	0	0	0	0	0	0	0	0	0
Caulobacter segnis ATCC 21756	33	0	2	0	0	0	0	0	0	0	0	0	0	0	0	0	0	8	0	0
Caulobacter sp. K31	61	0	0	0	0	0	0	1	12	0	0	0	0	0	0	0	0	0	0	0
Cedecea neteri	0	0	0	0	0	16	5	1	0	0	0	0	0	0	0	0	0	0	0	13
Celeribacter indicus	10	0	0	0	0	0	0	0	0	0	0	0	0	0	0	1	0	0	0	0
Cellulomonas fimi ATCC 484	0	8	1	2	123	2	0	0	1	0	0	0	0	0	0	0	0	0	0	0
Cellulomonas flavigena DSM 20109	0	58	0	12	408	0	0	0	1	0	0	0	0	0	0	2	0	0	0	0
Cellulomonas gilvus ATCC 13127	0	13	2	38	1655	2	1	1	163	0	0	0	0	0	0	0	0	0	0	0
Chelatococcus sp. CO-6	135	0	17	0	19	0	0	4	10	0	0	0	0	22	0	0	0	0	0	0
Chitiniphilus shinanonensis	0	0	0	0	0	0	22	0	0	0	0	0	0	0	0	0	0	0	0	0
Chlamydia pecorum W73	0	0	0	0	0	1	0	0	0	0	0	0	0	0	0	0	0	0	0	0
Chlorobaculum parvum NCIB 8327	1	0	0	0	0	0	0	0	0	0	0	0	0	0	0	0	0	0	0	0
Chromobacterium violaceum ATCC 12472	0	0	0	0	0	2	0	0	0	0	0	0	0	0	0	0	0	0	0	0
Chryseobacterium gallinarum	0	0	0	0	0	4	0	0	0	0	0	0	0	0	0	0	0	0	0	0
Chryseobacterium sp. IHB B 17019	0	0	0	0	0	1	0	0	0	0	0	0	0	0	0	0	0	0	0	0
Chryseobacterium sp. StRB126	0	0	1	0	0	0	0	0	0	0	0	0	0	0	0	0	0	9	0	0
Citrobacter amalonaticus Y19	0	5	0	0	0	0	0	0	0	0	0	0	0	0	0	0	0	1	0	0
Citrobacter freundii	0	16	0	0	0	4	20	0	2	24	0	0	0	0	0	0	0	78	0	0
Citrobacter freundii CFNIH1	1	0	0	0	0	0	21	0	0	0	0	0	0	0	0	0	0	0	0	0
Citrobacter koseri	0	3	0	0	0	2	0	0	0	0	0	0	0	0	0	0	0	0	0	0
Citrobacter rodentium ICC168	0	33	0	0	0	1	0	0	0	0	0	0	0	0	0	0	0	0	0	0
Citrobacter sp. 36-4CPA	0	0	0	0	0	0	0	0	0	0	0	0	0	0	0	0	0	1	0	0
Citromicrobium sp. JL477	28	0	0	0	0	0	0	2	2	0	0	0	0	0	0	4	0	0	0	0
Clavibacter michiganensis	2	35	3	0	100	0	0	0	0	5	0	0	0	0	0	0	0	0	0	0
Clavibacter michiganensis subsp. insidiosus	0	7	0	2	723	0	10	0	17	0	0	0	0	0	0	0	0	0	0	0
Clavibacter michiganensis subsp. michiganensis NCPPB 382	0	0	0	0	158	0	0	0	2	0	0	0	0	0	0	0	0	0	0	0
Clavibacter michiganensis subsp. nebraskensis NCPPB 2581	0	0	0	0	1487	0	0	0	0	0	0	0	0	0	0	0	0	0	0	0
Clavibacter michiganensis subsp. sepedonicus	0	0	0	0	1611	0	0	0	0	0	0	0	0	0	0	0	0	0	0	0
Clostridium aceticum	0	0	0	0	0	0	0	0	23	0	0	0	0	0	0	0	0	0	0	0
Clostridium autoethanogenum DSM 10061	0	0	0	0	0	0	0	0	0	0	0	0	0	0	0	1	0	0	0	0
Clostridium botulinum CDC_1436	0	0	0	0	0	0	0	0	0	0	0	0	0	0	183	0	0	0	0	0
Clostridium perfringens SM101	0	0	1	0	0	0	0	0	0	0	0	0	0	0	0	0	0	0	0	0
Collimonas fungivorans Ter331	0	0	8	0	6	0	0	0	0	0	0	0	0	0	0	0	0	0	0	0
Colwellia sp. MT41	0	0	0	0	0	0	0	0	0	0	0	0	0	0	0	0	0	23	0	0
Comamonas testosteroni	0	0	0	0	0	3	4	0	0	0	0	0	0	0	0	0	0	0	0	0
Comamonas testosteroni CNB-2	0	0	0	0	0	4	220	0	0	0	0	0	0	0	0	0	0	26	0	0
Comamonas testosteroni P19	0	3	10	0	0	10	919	2	0	0	0	0	0	0	0	0	0	0	0	0
Comamonas testosteroni TK102	0	0	0	0	13	5	646	0	0	4	0	0	0	0	0	0	0	15	0	0
Conexibacter woesei DSM 14684	0	2	0	0	5	0	0	0	0	0	0	0	0	0	0	0	0	0	0	0
Corallococcus coralloides DSM 2259	0	0	0	0	6	0	0	0	0	0	0	0	0	0	0	0	0	0	0	0
Coriobacteriaceae bacterium 68-1-3	5	0	0	0	0	0	0	1	0	0	0	0	0	0	0	1	0	0	0	0
Corynebacteriales bacterium X1036	0	0	0	0	1	0	0	0	0	0	0	0	0	0	0	0	0	0	0	0
Corynebacterium atypicum	0	1	0	0	0	0	0	0	0	0	0	0	0	0	0	0	0	0	0	0
Corynebacterium aurimucosum ATCC 700975	0	0	0	0	208	3	0	0	0	0	0	0	0	0	0	0	0	0	0	0
Corynebacterium camporealensis	0	0	0	9	0	0	0	0	0	0	0	0	0	0	0	0	0	0	0	0
Corynebacterium casei LMG S-19264	0	0	0	12	0	1	58	0	0	0	0	0	0	0	0	22	0	0	0	0
Corynebacterium deserti GIMN1.010	0	0	0	4	18	0	0	0	0	0	0	0	0	0	0	0	0	0	0	0
Corynebacterium doosanense CAU 212 = DSM 45436	0	0	0	0	180	0	0	0	0	0	0	0	0	0	0	0	0	0	0	0
Corynebacterium efficiens YS-314	0	0	0	4	22	0	0	2	75	0	0	0	0	6	0	0	0	0	0	0
Corynebacterium epidermidicanis	0	0	0	0	0	0	2	0	0	0	0	0	0	0	0	0	0	0	0	0
Corynebacterium falsenii DSM 44353	0	0	0	0	16	2	11	0	16	0	0	0	0	0	0	0	0	1	0	0
Corynebacterium glutamicum	0	0	0	0	0	1	30	0	0	355	0	0	0	0	0	2	0	0	0	0
Corynebacterium glutamicum MB001	0	0	0	0	0	0	4	0	0	18	0	0	0	0	0	0	0	0	0	0
Corynebacterium glutamicum SCgG2	0	0	0	0	0	0	0	0	0	38	0	0	0	0	0	0	0	0	0	0
Corynebacterium glyciniphilum AJ 3170	0	26	0	0	427	0	0	0	38	0	0	0	0	0	0	0	0	0	0	0
Corynebacterium halotolerans YIM 70093 = DSM 44683	0	1	0	0	265	3	0	2	201	0	0	0	0	0	0	0	0	0	0	0
Corynebacterium humireducens NBRC 106098 = DSM 45392	0	0	0	1	24	0	0	1	0	0	0	0	0	0	0	0	0	0	1	0
Corynebacterium jeikeium	0	0	0	0	28	0	0	0	0	0	0	0	0	0	0	0	0	0	0	0
Corynebacterium kroppenstedtii DSM 44385	0	0	0	0	364	1	0	0	9	0	0	0	0	0	0	0	0	0	0	0
Corynebacterium lactis RW2-5	0	0	6	0	0	0	0	0	0	0	0	0	0	0	0	0	0	0	0	0
Corynebacterium marinum DSM 44953	0	0	0	0	940	0	0	0	0	0	0	0	0	0	0	0	0	0	0	0
Corynebacterium maris DSM 45190	5	0	0	0	56	0	1	1	9	0	0	0	0	0	0	0	0	0	0	0
Corynebacterium pseudodiphtheriticum	0	0	0	0	0	0	0	0	1	0	0	0	0	0	0	0	0	0	0	0
Corynebacterium riegelii	0	0	0	0	1	0	0	0	0	0	0	0	0	0	1	0	0	0	0	0
Corynebacterium singulare	0	0	0	3	0	0	0	0	1	0	0	0	0	0	0	0	0	0	0	0
Corynebacterium sp.	0	0	0	0	117	0	0	0	0	0	0	0	0	0	0	0	0	0	0	0
Corynebacterium sp. ATCC 6931	0	0	0	0	0	0	0	0	36	0	0	0	0	0	0	0	0	0	0	0
Corynebacterium sp. L2-79-05	0	0	0	0	0	0	0	1	0	0	0	0	0	0	0	0	0	0	0	0
Corynebacterium terpenotabidum Y-11	0	0	0	0	104	0	0	1	1	0	0	0	0	0	0	0	0	0	0	0
Corynebacterium testudinoris	0	1	0	0	1	0	0	0	0	0	0	0	0	0	0	0	0	0	0	0
Corynebacterium urealyticum DSM 7111	0	0	0	0	12	0	0	0	0	0	0	0	0	0	0	0	0	0	0	0
Corynebacterium ureicelerivorans	0	0	0	0	2383	0	0	0	0	0	0	0	0	0	0	0	0	0	0	0
Corynebacterium uropygiale	0	0	0	0	17	0	0	0	0	0	0	0	0	0	0	0	0	0	0	0
Corynebacterium uterequi	2	0	0	0	9	0	0	0	21	0	0	0	0	0	0	0	0	0	0	0
Corynebacterium variabile DSM 44702	0	1	0	0	72	2	0	0	70	0	0	0	0	0	0	0	0	2	0	0
Corynebacterium vitaeruminis DSM 20294	0	3	0	0	15	0	0	0	13	0	0	0	0	0	0	3	0	0	0	0
Croceicoccus naphthovorans	7	0	0	1	1022	0	0	0	0	0	0	0	0	0	0	0	0	0	0	0
Cronobacter condimenti 1330	0	0	0	0	0	2	0	0	0	0	0	0	0	0	0	0	0	0	0	0
Cronobacter dublinensis subsp. dublinensis LMG 23823	0	12	0	0	0	0	0	0	0	0	0	0	0	0	0	0	0	0	0	0
Cronobacter malonaticus LMG 23826	0	1	0	0	0	10	0	0	0	0	0	0	0	0	0	0	0	0	0	0
Cronobacter muytjensii ATCC 51329	0	0	0	0	0	5	0	0	0	0	0	0	0	0	0	0	0	0	0	0
Cronobacter sakazakii	0	27	0	0	0	1	0	0	0	0	0	0	0	0	0	0	0	0	0	0
Cronobacter sakazakii ES15	0	1	0	0	0	0	0	0	0	0	0	0	0	0	0	0	0	0	0	0
Cronobacter universalis NCTC 9529	0	5	0	0	0	1	0	0	0	0	0	0	0	0	0	0	0	0	0	0
Cupriavidus basilensis	59	0	0	0	0	0	0	2	5	0	0	0	0	0	0	0	0	11	0	0
Cupriavidus gilardii CR3	11	0	0	0	0	0	0	0	1	1	0	0	0	0	0	1	0	0	0	0
Cupriavidus metallidurans CH34	61	0	0	0	0	0	0	0	4	0	0	0	0	0	0	0	0	0	0	0
Cupriavidus necator N-1	26	0	0	0	0	68	0	0	0	0	0	0	0	0	0	0	0	0	0	0
Cupriavidus taiwanensis LMG 19424	9	0	0	0	0	0	2	0	1	0	0	0	0	0	0	0	0	0	0	0
Curtobacterium sp. MR_MD2014	0	64	96	0	265	0	0	0	0	0	0	0	0	0	0	1	0	0	0	0
Curvibacter putative symbiont of Hydra magnipapillata	4	0	0	0	0	0	0	0	0	0	0	0	0	0	0	0	0	0	0	0
Dechloromonas aromatica RCB	0	0	0	0	0	0	0	3	0	0	0	0	0	0	0	1	0	0	0	0
Dechlorosoma suillum PS	0	0	0	0	0	1	0	0	0	0	0	0	0	0	0	0	0	0	0	0
Defluviitoga tunisiensis	0	0	0	0	0	0	0	0	1	0	0	0	0	0	0	0	0	0	0	0
Deinococcus actinosclerus	0	0	0	0	14	0	0	3	0	0	0	0	0	0	0	0	0	0	0	0
Deinococcus proteolyticus MRP	0	0	0	0	0	0	0	0	0	0	1	0	0	0	0	0	0	0	0	0
Delftia acidovorans SPH-1	6	0	0	0	4	0	47	0	0	0	0	0	0	0	0	0	0	0	0	0
Delftia sp. Cs1-4	4	0	5	0	0	2	286	0	2	0	0	0	9	0	0	0	0	0	0	0
Dermacoccus nishinomiyaensis	0	4	0	103	521	4	0	3	458	0	0	0	0	0	0	0	0	0	0	0
Desulfarculus baarsii DSM 2075	0	0	0	0	0	0	0	1	0	0	0	0	0	0	0	0	0	0	0	0
Desulfobulbus propionicus DSM 2032	0	0	0	0	0	0	37	0	0	0	0	0	0	0	0	0	0	0	0	0
Desulfococcus oleovorans Hxd3	0	0	0	0	0	0	0	0	218	0	0	0	0	0	0	0	0	0	0	0
Desulfomonile tiedjei DSM 6799	0	0	0	0	7	0	0	0	0	0	0	0	0	0	0	0	0	0	0	0
Desulfotomaculum acetoxidans DSM 771	0	0	0	0	0	2	0	0	0	0	0	0	0	0	0	0	0	0	0	0
Desulfotomaculum kuznetsovii DSM 6115	0	0	0	0	2	0	0	0	0	0	0	0	0	0	0	0	0	0	0	0
Desulfotomaculum reducens MI-1	0	0	1	0	0	0	0	0	0	0	0	0	0	0	0	0	0	0	0	0
Desulfovibrio gigas DSM 1382 = ATCC 19364	0	0	0	0	0	63	0	0	0	0	0	0	0	0	0	0	0	0	0	0
Desulfovibrio piezophilus C1TLV30	0	17	0	0	0	0	0	0	0	0	0	0	0	0	0	0	0	0	0	0
Desulfovibrio vulgaris RCH1	7	0	0	0	0	0	0	0	0	0	0	0	0	0	0	0	0	0	0	0
Desulfovibrio vulgaris str. 'Miyazaki F'	0	7	0	0	0	0	0	0	0	0	0	0	0	0	0	0	0	0	0	0
Desulfuromonas sp. WTL	0	0	0	1	0	0	0	0	0	0	0	0	0	0	0	0	0	0	0	0
Devosia sp. A16	4	0	0	82	0	0	6	0	4	0	0	0	0	0	0	0	0	0	0	0
Devosia sp. H5989	15	1	0	0	0	0	0	0	3	0	0	0	0	0	0	0	0	1	0	0
Devriesea agamarum	0	36	0	14	14	2	0	0	7	0	14	0	0	0	0	0	0	0	0	0
Dinoroseobacter shibae DFL 12 = DSM 16493	0	0	0	0	4	0	0	0	0	0	0	0	0	0	0	0	0	0	0	0
Dyadobacter fermentans DSM 18053	0	0	0	0	0	0	0	0	10	0	0	0	0	0	0	0	0	0	0	0
Dyella japonica A8	0	25	0	3	0	0	0	0	0	0	0	0	0	0	0	0	0	0	4	0
Dyella jiangningensis	0	0	0	0	0	2	0	0	1	0	0	0	0	0	0	2	0	0	0	0
Edwardsiella piscicida C07-087	0	0	0	0	0	0	0	0	1	0	0	0	0	0	0	0	0	10	0	0
Edwardsiella tarda	0	0	0	0	0	0	11	0	0	0	0	0	0	0	0	0	0	0	0	0
endosymbiont of unidentified scaly snail isolate Monju	0	0	0	0	0	0	0	0	0	0	0	0	0	0	0	0	0	0	1	0
Ensifer adhaerens OV14	19	0	0	0	0	0	12	0	0	0	0	0	0	0	0	0	0	0	0	0
Enterobacter aerogenes	0	4	256	48	3	6	0	1	0	1	1	1	3	23	0	0	8	9	1	3
Enterobacter aerogenes EA1509E	0	33	108	6	0	2	2	0	0	0	0	0	0	7	0	0	4	0	13	0
Enterobacter aerogenes KCTC 2190	0	0	10	2	9	0	0	0	0	0	0	0	0	0	0	0	0	6	2	0
Enterobacter asburiae	31	49	4	18	0	42	13	10	2	144	7	0	9	10	0	3	1	8113	0	0
Enterobacter asburiae L1	0	0	0	1	0	3	0	0	0	0	0	0	0	0	0	0	0	18	0	0
Enterobacter asburiae LF7a	0	0	0	0	0	3	0	3	0	0	0	0	0	0	0	0	0	0	0	0
Enterobacter cancerogenus	0	0	0	0	0	0	0	1	0	0	0	0	0	0	0	0	0	0	0	0
Enterobacter cloacae	23	36	20	0	36	72	52	11	1	0	0	0	0	0	0	1	0	215	0	0
Enterobacter cloacae EcWSU1	0	1	0	0	0	0	20	0	0	0	0	0	0	0	0	0	0	0	0	0
Enterobacter cloacae P101	0	3	0	0	0	1	1	0	0	0	0	0	0	0	0	0	0	0	0	0
Enterobacter cloacae subsp. cloacae ATCC 13047	0	0	0	0	28	0	6	0	0	0	0	0	0	0	0	0	0	2	0	0
Enterobacter cloacae subsp. cloacae ENHKU01	0	0	0	0	0	0	0	0	0	0	0	0	0	0	0	0	0	55	0	0
Enterobacter cloacae subsp. cloacae NCTC 9394	0	0	0	0	0	2	0	0	0	0	0	0	0	0	0	0	0	0	0	0
Enterobacter cloacae subsp. dissolvens SDM	0	3	0	0	0	19	0	1	0	0	0	0	0	0	0	0	0	82	0	0
Enterobacter sp. 638	0	0	0	0	0	2	0	0	5	0	0	0	0	0	0	0	0	0	0	0
Enterobacter sp. CN1	0	0	0	0	0	0	0	0	0	0	0	0	0	0	0	0	0	74	0	0
Enterobacter sp. E20	6	17	0	0	0	13	1	0	0	1	0	0	0	0	0	1	0	280	0	6
Enterobacter sp. R4-368	0	0	0	0	0	3	0	0	0	0	0	0	0	0	0	0	0	9	0	0
Enterobacteriaceae bacterium strain FGI 57	0	0	0	0	0	2	0	0	0	0	0	0	0	0	0	0	0	6	0	0
Enterococcus avium ATCC 14025	0	0	0	0	0	53	0	0	0	0	0	0	0	0	0	0	0	0	0	0
Enterococcus casseliflavus	0	0	0	0	0	0	0	0	0	30	0	0	0	0	0	0	0	0	0	0
Enterococcus casseliflavus EC20	0	0	0	0	0	10	0	0	0	308	0	0	0	0	0	0	0	0	0	0
Enterococcus cecorum	0	0	0	0	0	14	0	0	0	0	0	0	0	0	0	0	0	0	0	0
Enterococcus durans	0	0	0	0	0	25	0	0	0	0	0	0	0	0	0	0	0	0	0	0
Enterococcus faecalis	0	0	0	497	0	90	0	0	0	0	0	0	15	0	0	7	0	0	0	0
Enterococcus faecalis ATCC 29212	0	0	0	1392	3	256	1	0	0	0	0	0	20	2	0	17	0	0	0	0
Enterococcus faecalis D32	0	0	0	182	0	13	0	0	0	0	0	0	0	0	0	5	0	0	0	0
Enterococcus faecalis DENG1	0	0	0	316	0	43	0	0	0	0	0	0	0	0	0	4	0	0	0	0
Enterococcus faecalis OG1RF	0	0	0	0	0	5	0	0	0	0	0	0	0	0	0	0	0	0	0	0
Enterococcus faecalis str. Symbioflor 1	0	0	0	303	0	33	0	0	0	0	0	0	0	0	0	0	0	0	0	0
Enterococcus faecalis V583	0	0	0	0	0	21	0	0	0	4	0	0	0	0	0	4	0	0	0	0
Enterococcus faecium	0	0	0	0	0	12	0	0	0	0	0	0	0	0	0	0	0	0	0	0
Enterococcus mundtii QU 25	0	0	0	0	0	15	0	0	0	3	0	0	0	0	0	0	0	0	0	0
Enterococcus pseudoavium	0	0	0	0	0	54	0	0	0	0	0	0	0	0	0	0	0	0	0	0
Enterococcus rotai	0	0	0	0	0	0	223	0	0	0	0	0	0	0	0	0	0	0	0	0
Enterococcus sp. 7L76	0	0	0	174	0	9	0	0	0	0	0	0	0	0	0	0	0	0	0	0
Enterococcus sulfureus ATCC 49903	0	0	0	0	0	0	22	0	0	0	0	0	0	0	0	0	0	0	0	0
Erwinia amylovora ATCC BAA-2158	0	0	0	0	0	5	0	0	0	0	0	0	0	0	0	0	0	0	0	0
Erwinia amylovora CFBP1430	0	0	0	0	0	0	33	0	0	0	0	0	0	0	0	0	0	0	0	0
Erwinia billingiae Eb661	0	0	0	0	0	2	0	0	0	0	0	0	0	0	0	0	0	0	0	0
Erwinia gerundensis	0	0	2	0	0	1	0	0	0	0	0	0	0	0	0	0	0	0	0	0
Erythrobacter litoralis HTCC2594	2	1	0	0	0	0	0	0	0	0	0	0	0	0	0	0	0	0	0	0
Erythrobacter sp. s21-N3	7	0	0	0	0	0	0	0	1	0	0	0	0	0	0	0	0	0	0	0
Escherichia albertii	0	0	0	0	0	0	1	0	0	0	0	0	0	0	0	0	0	7	0	0
Escherichia coli	4	23	0	0	2	1	1	0	0	0	0	0	0	0	345	0	1	28	0	0
Escherichia coli SE11	0	0	0	0	0	0	0	0	0	0	0	0	0	0	0	1	0	0	0	0
Escherichia coli str. K-12 substr. MG1655	0	0	0	0	0	3	4	0	0	0	0	0	0	0	0	6	0	0	0	0
Escherichia fergusonii ATCC 35469	0	0	0	0	0	1	0	0	0	0	0	0	0	0	0	0	0	0	0	0
Exiguobacterium sp. MH3	0	0	0	0	0	1	13	0	0	0	0	0	0	0	0	0	0	0	0	0
Faecalibacterium prausnitzii SL3/3	0	0	0	64	0	0	0	0	0	0	0	0	0	0	0	0	0	0	0	0
Fermentimonas caenicola	0	0	0	0	0	0	0	0	0	0	0	0	0	0	0	2	0	0	0	0
Fimbriimonas ginsengisoli Gsoil 348	0	2	0	0	0	0	0	0	0	0	0	0	0	0	0	0	0	0	0	0
Flexithrix dorotheae	0	0	0	0	0	0	0	0	0	0	0	0	0	0	207	0	0	0	0	0
Fluoribacter dumoffii	0	0	0	0	0	3	0	0	0	0	0	0	0	0	0	0	0	0	0	0
Francisella guangzhouensis	0	0	0	0	0	4	0	0	0	0	0	0	0	0	0	0	0	0	0	0
Francisella tularensis	0	0	0	0	0	10	0	0	0	0	0	0	0	0	0	0	0	0	0	0
Frankia alni ACN14a	0	0	0	0	0	0	0	0	0	0	0	0	3	0	0	0	0	0	0	0
Frankia sp. CcI3	0	14	0	0	0	0	0	0	1	0	0	0	0	0	0	0	0	0	0	0
Frankia sp. EAN1pec	0	0	0	0	2	0	0	0	2	0	0	0	0	0	0	0	0	0	0	0
Frankia sp. EuI1c	0	24	0	0	2	2	0	1	288	0	0	0	0	0	0	0	0	0	0	0
Frankia symbiont of Datisca glomerata	0	0	0	0	18	0	0	0	0	16	0	0	0	0	0	0	0	0	0	0
Frateuria aurantia DSM 6220	2	0	0	0	0	0	0	0	0	0	0	0	0	0	0	0	0	0	0	0
gamma proteobacterium symbiont of Plautia stali	0	0	0	0	0	6	0	0	0	0	0	0	0	0	0	0	0	0	0	0
Gemmatirosa kalamazoonesis	3	0	0	0	0	0	0	0	0	0	0	0	0	0	0	0	0	0	0	0
Geoalkalibacter subterraneus	2	0	0	0	0	0	0	0	0	0	0	0	0	0	0	0	0	0	0	0
Geobacillus sp. JF8	0	0	0	0	0	2	0	0	0	0	0	0	0	0	0	0	0	0	0	0
Geobacillus sp. WCH70	0	0	0	0	0	0	21	0	0	0	0	0	0	0	0	0	0	0	0	0
Geobacter metallireducens GS-15	4	0	0	0	0	0	0	0	2	0	0	0	0	0	0	0	0	0	0	0
Geobacter sp. M21	0	0	0	0	1	0	0	0	0	0	0	0	0	0	0	0	0	0	0	0
Geodermatophilus obscurus DSM 43160	0	14	0	0	58	0	0	0	2	0	0	0	0	0	0	0	0	0	0	0
Gloeobacter kilaueensis JS1	2	0	0	0	0	0	0	1	0	0	0	0	0	0	0	0	0	0	0	0
Gloeobacter violaceus PCC 7421	0	0	0	0	0	0	0	0	0	0	0	0	0	0	197	0	0	0	0	0
Gluconobacter oxydans 621H	5	0	0	0	1	0	0	0	0	0	0	0	0	0	0	0	0	0	0	0
Glutamicibacter arilaitensis	0	0	0	0	2813	44	28	3	255	60	0	0	0	0	0	0	0	0	0	0
Glutamicibacter arilaitensis Re117	2	0	0	0	14	105	49	6	20	9	0	0	0	0	0	0	0	0	0	0
Glutamicibacter nicotianae	0	0	0	0	0	2	0	0	0	0	0	0	0	0	0	0	0	0	0	0
Gordonia amarae	0	0	0	0	0	1	0	0	0	0	0	0	0	0	0	0	0	0	0	0
Gordonia bronchialis DSM 43247	6	9	0	0	5	0	0	108	3	0	0	0	0	0	0	0	0	0	0	0
Gordonia polyisoprenivorans VH2	0	16	0	0	392	0	0	2	65	0	0	0	0	0	0	0	0	0	0	0
Gordonia sp. KTR9	0	4	0	0	3	0	0	136	2	1	0	0	0	0	0	0	0	0	0	0
Gordonia sp. QH-11	0	44	0	11	3	0	0	2	0	0	0	0	0	0	0	0	0	0	0	0
Gordonibacter pamelaeae 7-10-1-b	0	27	0	1	0	0	0	0	0	0	0	0	0	0	0	0	0	0	0	0
Haemophilus influenzae Rd KW20	0	0	0	0	0	1	0	0	0	0	0	0	0	0	0	0	0	0	0	0
Hafnia alvei FB1	0	22	0	0	0	0	0	0	0	0	0	0	0	0	0	0	0	0	0	0
Haliscomenobacter hydrossis DSM 1100	0	0	0	0	0	0	0	0	4	0	0	0	0	0	0	0	0	0	0	0
Halomonas chromatireducens	0	0	0	0	1	0	0	0	0	0	0	0	0	0	0	0	0	0	0	0
Halomonas elongata DSM 2581	0	0	0	0	0	0	0	0	0	0	0	0	0	0	0	0	0	0	1	0
Halomonas huangheensis	0	0	0	0	293	0	0	0	0	0	0	0	0	0	0	0	0	0	0	0
Halomonas sp. KO116	11	0	0	0	0	0	0	0	0	0	0	0	0	0	0	0	0	0	0	0
Halorhodospira halochloris str. A	0	5	0	0	0	0	0	0	0	0	0	0	0	0	0	0	0	0	0	0
Herbaspirillum hiltneri N3	7	0	0	0	0	0	0	0	0	0	0	0	0	0	0	0	0	0	0	0
Herbaspirillum rubrisubalbicans M1	0	0	0	0	14	0	0	0	10	0	0	0	0	0	0	0	0	0	0	0
Herbaspirillum seropedicae	0	1	7	0	71	0	0	0	65	0	0	0	0	0	0	0	0	0	0	0
Hoeflea sp. IMCC20628	1	0	0	0	1	0	0	0	0	0	0	0	0	0	1	0	0	0	0	0
Hymenobacter sp. APR13	0	0	8	0	0	0	0	0	0	0	0	0	0	0	1	0	0	0	0	0
Hymenobacter sp. DG5B	0	0	91	0	0	0	0	0	0	0	0	0	0	0	0	0	0	0	0	0
Hymenobacter swuensis DY53	0	0	14	0	0	0	0	0	0	0	0	0	19	0	0	0	0	0	0	0
Hyphomicrobium denitrificans ATCC 51888	5	0	0	0	0	0	0	0	0	0	0	0	0	0	0	0	0	0	0	0
Hyphomicrobium sp. MC1	0	2	0	0	36	0	0	0	0	0	0	0	0	0	0	1	0	0	0	0
Hyphomonas neptunium ATCC 15444	0	0	0	0	559	0	0	3	74	0	0	0	0	0	0	0	0	0	0	0
Idiomarina loihiensis GSL 199	0	2	0	0	0	0	0	1	3	0	0	0	0	0	0	0	0	0	0	0
Ilyobacter polytropus DSM 2926	0	0	0	0	0	0	0	0	0	0	0	0	0	0	0	1	0	0	0	0
Intrasporangium calvum DSM 43043	0	3	0	0	3	0	0	0	4	0	0	0	0	0	0	0	0	0	0	0
Isoptericola variabilis 225	0	4	9	43	1432	4	0	1	2	0	0	0	0	0	0	1	0	0	0	0
Janthinobacterium agaricidamnosum NBRC 102515 = DSM 9628	0	0	1	0	0	0	0	0	0	0	0	0	0	0	0	0	0	0	0	0
Kibdelosporangium phytohabitans	0	91	0	80	209	0	0	0	137	0	0	0	0	0	0	0	0	0	0	0
Kibdelosporangium sp. MJ126-NF4	0	14	0	0	7	0	0	0	0	0	0	0	0	0	0	1	0	0	0	0
Kineococcus radiotolerans SRS30216 = ATCC BAA-149	0	52	0	122	31	0	0	6	315	0	0	0	0	0	0	0	0	0	0	0
Kingella kingae	0	0	0	0	0	15	0	0	0	0	0	0	0	0	0	0	0	0	0	0
Kitasatospora setae KM-6054	0	12	0	0	61	0	0	0	0	0	0	0	0	0	0	0	0	0	0	19
Klebsiella michiganensis	0	0	0	0	0	1	0	0	0	0	0	0	0	0	0	0	0	0	0	0
Klebsiella oxytoca	0	3	4	0	1	29	6	2	0	0	0	0	0	1	0	0	0	202	0	0
Klebsiella pneumoniae	0	37	4	0	0	7	17	0	0	0	3	0	0	0	0	0	0	18	0	0
Klebsiella pneumoniae subsp. pneumoniae	1	17	0	0	0	11	0	0	0	0	0	0	0	0	0	0	0	160	8	0
Klebsiella sp. G5	0	33	0	0	0	11	0	0	0	0	0	0	0	0	0	0	6	0	0	0
Klebsiella variicola	0	0	0	0	0	9	0	0	0	0	0	0	1	0	0	0	0	95	0	0
Kluyvera intermedia	0	43	0	1	0	17	349	0	0	0	0	0	0	0	0	0	0	28	0	0
Kocuria flava	1	39	9	1	4265	10	0	2	242	0	0	0	4	0	0	4	0	0	0	0
Kocuria palustris	1	9	0	0	7575	0	0	0	1	0	0	0	0	0	0	0	0	0	0	0
Kocuria rhizophila DC2201	0	0	0	27	830	0	0	0	80	0	0	0	0	0	0	0	0	0	0	0
Kosakonia sacchari SP1	0	0	0	0	0	2	0	0	0	0	0	0	0	0	0	0	0	13	0	0
Kribbella flavida DSM 17836	1	65	0	0	73	1	0	0	3	0	0	0	0	0	0	0	0	0	0	0
Kurthia sp. 11kri321	0	0	0	0	0	5	0	0	0	7	0	0	1	1	0	0	0	0	0	0
Kutzneria albida	0	27	0	0	0	0	0	0	0	0	0	0	0	0	0	0	0	0	0	0
Kutzneria albida DSM 43870	0	26	0	0	973	0	0	0	0	0	0	0	0	0	0	0	0	0	0	0
Kytococcus sedentarius DSM 20547	0	50	0	118	203	0	0	17	795	0	0	0	0	0	0	0	0	0	0	0
Lactobacillus casei	0	0	0	0	0	0	0	0	0	0	0	0	0	0	0	2	0	0	0	0
Lactobacillus casei 12A	0	0	0	62	0	3	0	0	0	0	0	0	0	0	0	2	0	0	0	0
Lactobacillus casei str. Zhang	0	0	0	61	0	74	0	0	0	0	0	0	0	0	0	216	0	0	0	0
Lactobacillus casei subsp. casei ATCC 393	0	0	0	0	0	52	0	0	0	0	0	0	0	0	0	158	0	0	0	0
Lactobacillus casei W56	0	0	0	243	0	34	0	0	0	0	0	0	0	0	0	495	0	0	0	0
Lactobacillus crispatus ST1	0	0	0	0	1	0	0	0	0	0	0	0	0	0	0	0	0	0	0	0
Lactobacillus delbrueckii subsp. bulgaricus ND02	0	0	0	0	0	0	0	0	0	0	0	0	0	0	0	1	0	0	0	0
Lactobacillus ginsenosidimutans	0	0	0	0	0	0	0	0	0	0	0	0	0	0	1	0	0	0	0	0
Lactobacillus mucosae LM1	0	0	0	0	0	1	0	0	0	0	0	0	0	0	0	0	0	0	0	0
Lactobacillus paracasei	0	0	0	2147	0	1203	0	0	0	0	0	0	0	0	0	5940	0	0	0	0
Lactobacillus paracasei ATCC 334	0	0	0	36	0	40	0	0	0	0	0	0	0	0	0	183	0	0	0	0
Lactobacillus paracasei N1115	0	0	0	86	0	1	0	0	0	0	0	0	0	0	0	209	0	0	0	0
Lactobacillus paracasei subsp. paracasei JCM 8130	0	0	0	29	0	2	0	0	0	0	0	0	0	0	0	1	0	0	0	0
Lactobacillus rhamnosus Lc 705	0	0	0	0	0	0	0	0	0	0	0	0	0	0	0	1	0	0	0	0
Lactobacillus salivarius str. Ren	0	0	0	0	0	0	0	0	0	0	0	0	0	0	0	2	0	0	0	0
Lactococcus lactis	0	3	0	0	0	0	0	0	0	0	0	0	0	0	0	0	0	0	0	0
Lactococcus lactis subsp. lactis	0	0	0	5	0	1	0	0	0	0	0	0	2	0	0	0	0	12	0	0
Leclercia adecarboxylata	0	86	1	20	3	149	0	0	5	16	0	0	0	0	0	0	0	3	0	0
Leifsonia xyli subsp. cynodontis DSM 46306	0	0	0	0	314	0	0	0	0	0	0	0	0	0	0	0	0	0	0	0
Leifsonia xyli subsp. xyli str. CTCB07	0	0	0	0	139	0	0	0	0	0	0	0	0	0	0	0	0	0	0	0
Leisingera methylohalidivorans DSM 14336	8	0	0	0	0	0	25	0	0	0	0	0	0	0	0	0	0	0	0	0
Lentibacillus amyloliquefaciens	0	0	0	0	0	1	0	0	0	0	0	0	0	0	0	0	0	0	0	0
Leptolyngbya sp. O-77	0	0	0	0	0	0	0	0	1	0	0	0	0	0	0	0	0	0	0	0
Leptospirillum sp. Group II 'CF-1'	1	0	0	0	0	0	0	0	0	0	0	0	0	0	0	0	0	0	0	0
Leptothrix cholodnii SP-6	0	0	0	0	0	0	1	0	0	0	0	0	0	0	4	0	0	0	0	0
Limnohabitans sp. 103DPR2	0	0	0	0	0	0	13	0	0	0	0	0	0	0	0	0	0	0	0	0
Limnohabitans sp. 63ED37-2	0	0	0	0	0	3	23	0	0	0	0	0	0	0	0	1	0	0	0	0
Listeria ivanovii subsp. londoniensis	0	0	0	0	0	1	0	0	0	0	0	0	0	0	0	0	0	0	0	0
Listeria monocytogenes	0	0	0	0	4	0	0	0	0	0	0	0	0	0	0	0	0	0	0	0
Luteipulveratus mongoliensis	0	25	0	0	17	85	0	5	23	0	0	0	13	0	0	0	0	0	0	0
Lysinibacillus sphaericus C3-41	0	0	0	0	0	0	0	0	0	0	0	0	0	0	0	0	0	9	0	0
Lysobacter antibioticus	2	0	0	0	1	0	23	0	0	0	0	0	0	0	0	0	0	0	0	0
Lysobacter capsici	0	4	0	0	0	0	0	0	0	0	0	0	0	0	0	0	0	0	0	0
Lysobacter enzymogenes	0	0	0	0	20	0	5	0	0	0	0	0	0	0	0	0	0	0	0	0
Lysobacter gummosus	3	0	0	0	0	0	2	0	0	0	0	0	0	0	0	0	0	0	0	0
Magnetococcus marinus MC-1	74	0	0	0	0	0	0	0	3	0	0	0	0	0	0	0	0	0	0	0
Magnetospirillum gryphiswaldense MSR-1 v2	1	0	0	0	0	0	0	0	0	0	0	0	0	0	0	0	0	0	0	0
Magnetospirillum magneticum AMB-1	1	0	0	0	0	0	0	0	0	0	0	0	0	0	0	0	0	0	0	0
Maribacter sp. HTCC2170	0	0	0	0	0	0	0	0	4	0	0	0	0	0	0	0	0	0	0	0
Maricaulis maris MCS10	7	0	0	0	0	0	0	0	0	0	0	0	0	0	0	0	0	0	0	0
Marichromatium purpuratum 984	0	0	0	0	1	0	0	0	0	0	0	0	0	0	0	0	0	0	0	0
Marinobacter hydrocarbonoclasticus VT8	1	0	0	0	0	0	0	0	0	0	0	0	0	0	0	0	0	0	0	0
Marivirga tractuosa DSM 4126	0	0	0	0	0	0	0	0	0	14	0	0	0	0	0	0	0	0	0	0
Martelella endophytica	19	0	0	0	0	0	1	0	0	0	0	0	0	0	0	0	0	0	0	0
Massilia sp. NR 4-1	8	0	7	0	0	3	0	5	2	0	0	0	0	0	0	0	0	0	0	0
Massilia sp. WG5	1	1	61	0	0	1	68	3	0	2	0	0	0	0	4	0	0	0	0	0
Meiothermus silvanus DSM 9946	0	0	0	0	0	0	0	0	0	0	0	0	0	0	1	0	0	0	0	0
Mesorhizobium australicum WSM2073	29	3	0	0	1	0	0	0	0	0	12	0	0	0	0	0	0	0	0	0
Mesorhizobium ciceri biovar biserrulae WSM1271	19	0	0	0	0	0	0	0	0	0	0	0	0	0	0	1	0	0	0	0
Mesorhizobium huakuii 7653R	5	1	0	0	0	0	38	0	0	0	0	0	0	0	0	0	0	0	0	0
Mesorhizobium loti MAFF303099	29	0	8	0	0	0	0	0	0	0	0	0	0	0	0	2	0	0	0	0
Mesorhizobium opportunistum WSM2075	32	10	0	0	0	0	0	0	3	0	0	0	0	0	0	0	0	0	0	0
Methylibium petroleiphilum PM1	0	1	0	0	0	0	0	0	0	0	0	0	0	0	0	0	0	0	0	0
Methylobacterium aquaticum	9	0	0	0	0	1	0	0	8	0	0	0	0	0	0	0	0	0	0	0
Methylobacterium extorquens AM1	3	0	0	0	0	0	0	0	0	0	0	0	0	0	0	0	0	0	0	0
Methylobacterium extorquens CM4	0	0	0	0	2	0	0	0	0	0	0	0	0	0	0	0	0	0	0	0
Methylobacterium extorquens DM4	1	0	2	15	0	0	0	0	0	0	0	0	0	0	0	0	0	0	0	0
Methylobacterium nodulans ORS 2060	17	0	0	0	1801	0	32	0	4	0	0	0	0	0	0	0	0	0	0	0
Methylobacterium oryzae CBMB20	11	3	0	0	0	0	0	0	2	0	0	0	0	0	0	0	0	0	0	0
Methylobacterium populi BJ001	6	7	0	8	10	0	0	0	0	0	0	0	0	0	0	1	0	0	0	0
Methylobacterium radiotolerans JCM 2831	0	0	40	0	11	0	0	0	0	0	0	0	0	0	0	0	0	0	0	0
Methylobacterium sp. 4-46	4	0	0	0	5	0	0	0	0	0	0	0	0	0	0	0	0	0	0	0
Methylobacterium sp. AMS5	23	0	2	0	1	1	0	0	2	0	0	0	0	0	0	0	0	0	0	0
Methyloceanibacter caenitepidi	1	0	0	0	0	0	0	0	0	0	0	0	0	0	0	0	0	0	0	0
Methylocella silvestris BL2	39	1	0	0	0	0	1	0	4	0	0	0	0	0	0	0	0	0	0	0
Methylococcus capsulatus str. Bath	0	0	0	0	0	1	0	0	0	0	0	0	0	0	0	0	0	0	0	0
Methylocystis sp. SC2	13	0	0	0	14	0	0	0	0	0	0	0	0	0	0	0	0	0	0	0
Methylovorus sp. MP688	0	0	0	0	0	0	0	0	1	0	0	0	0	0	0	0	0	0	0	0
Microbacterium ammoniaphilum	0	0	0	0	10	0	0	0	0	0	0	0	0	0	0	0	0	0	0	0
Microbacterium dextranolyticum	0	0	0	0	7	0	0	0	0	0	0	0	0	0	0	0	0	0	0	0
Microbacterium sp. CGR1	9	0	0	0	113	3	1	0	5	0	0	0	0	0	0	1	0	0	0	0
Microbacterium sp. No. 7	12	55	4	17	1724	2	1	1	126	0	0	0	0	0	0	0	0	0	0	0
Microbacterium sp. XT11	20	13	0	0	200	0	0	2	9	0	0	0	0	0	0	0	0	0	0	0
Microbacterium terregens	0	7	0	0	0	0	0	0	0	0	0	0	0	0	0	0	0	0	0	0
Microbacterium testaceum StLB037	1	2	10	96	1629	6	0	1	243	0	0	0	0	0	0	0	2	0	0	2
Microcella alkaliphila	0	14	0	0	528	0	0	0	0	0	0	0	0	0	0	0	0	0	0	0
Micrococcus endophyticus	0	0	0	0	20	0	0	0	0	0	0	0	0	0	0	0	0	0	0	0
Micrococcus luteus	0	9	0	36	3557	0	0	0	112	1	0	0	0	1	0	2	0	0	0	0
Microlunatus phosphovorus NM-1	0	44	4	0	2	0	0	0	3	0	0	0	0	0	0	0	0	0	0	0
Micromonospora aurantiaca ATCC 27029	0	5	0	0	20	0	0	0	0	0	0	0	0	0	0	0	0	0	0	0
Micromonospora sp. ATCC 39149	1	0	0	0	621	2	4	0	170	0	0	0	0	0	0	0	0	0	0	0
Micromonospora sp. L5	0	12	0	0	44	0	0	8	3	0	0	0	21	0	0	0	0	0	0	0
Micromonospora sp. SR15	0	1	0	0	0	0	0	0	0	0	0	0	0	0	0	0	0	0	0	0
Microterricola viridarii	4	20	0	11	2182	0	38	2	24	0	0	0	0	0	0	0	0	0	0	0
Mobiluncus curtisii ATCC 43063	0	0	0	0	2	0	0	0	0	0	0	0	0	0	0	0	0	0	0	0
Modestobacter marinus	0	29	0	2	144	0	0	0	0	0	0	0	0	0	0	3	0	0	0	0
Moraxella bovoculi	0	0	0	0	0	4	0	0	0	0	0	0	0	0	0	0	0	0	0	0
Morganella morganii subsp. morganii KT	0	0	0	0	0	6	1320	0	0	23	0	0	0	0	0	0	0	0	0	0
Mycobacterium abscessus	3	0	0	0	512	0	0	2	0	0	0	0	0	0	0	2	0	0	0	0
Mycobacterium abscessus subsp. bolletii 50594	0	7	0	0	0	0	0	0	0	0	0	0	0	0	0	0	0	0	0	0
Mycobacterium abscessus subsp. bolletii CCUG 48898 = JCM 15300	0	0	0	0	9	0	0	0	0	0	0	0	0	0	0	0	0	0	0	0
Mycobacterium abscessus UC22	0	0	0	0	147	0	0	0	0	0	0	0	0	0	0	0	0	0	0	0
Mycobacterium avium subsp. paratuberculosis	0	1	4	18	0	0	0	38	1	0	0	0	3	0	0	0	0	0	0	0
Mycobacterium chelonae	0	19	18	0	12	0	0	0	2	0	0	0	0	0	0	0	0	0	0	0
Mycobacterium chubuense NBB4	3	10	0	0	289	0	0	1	192	0	0	0	0	0	0	0	0	0	0	0
Mycobacterium fallax	0	1	0	0	0	0	0	0	0	0	0	0	0	0	0	0	0	0	0	0
Mycobacterium fortuitum	8	0	0	7	142	0	0	0	65	0	0	0	0	0	0	0	0	0	0	0
Mycobacterium fortuitum subsp. fortuitum DSM 46621 = ATCC 6841	0	0	0	8	2130	0	0	0	2	13	0	0	0	0	0	0	0	0	0	0
Mycobacterium gilvum PYR-GCK	3	0	0	0	0	0	0	1	0	0	0	0	0	0	0	0	0	0	0	0
Mycobacterium gilvum Spyr1	1	0	0	0	336	0	18	0	3	0	0	0	0	0	0	0	0	0	0	0
Mycobacterium goodii	1	17	0	0	501	0	0	1	0	0	0	0	0	0	0	0	0	0	0	0
Mycobacterium haemophilum DSM 44634	0	6	0	0	0	0	0	0	0	0	4	0	0	0	0	0	0	0	0	0
Mycobacterium intracellulare 1956	0	51	0	7	7	0	0	0	0	0	0	0	0	0	0	0	0	0	0	0
Mycobacterium intracellulare ATCC 13950	0	0	0	0	0	0	0	0	0	0	0	0	0	0	0	0	6	0	0	0
Mycobacterium kansasii 824	0	12	0	0	5	0	0	1	3	0	0	0	0	0	0	0	0	0	0	0
Mycobacterium leprae	0	0	0	0	0	0	0	1	0	0	0	0	0	0	0	0	0	0	0	0
Mycobacterium liflandii 128FXT	0	129	0	0	0	0	0	0	0	0	0	0	0	0	0	0	0	0	0	0
Mycobacterium llatzerense	0	2	0	0	0	0	0	0	0	0	0	0	0	0	0	0	0	0	0	0
Mycobacterium marinum E11	2	0	0	0	2	0	0	48	1	0	0	0	0	0	0	0	0	0	0	0
Mycobacterium marinum M	0	0	0	0	0	0	0	23	0	0	0	0	0	0	0	0	0	0	0	0
Mycobacterium mucogenicum	0	1	0	0	0	0	0	21	2	0	0	0	0	0	0	0	0	0	0	0
Mycobacterium neoaurum ATCC 25795	0	0	0	0	0	0	0	0	0	0	0	0	6	0	0	0	0	0	0	0
Mycobacterium neoaurum VKM Ac-1815D	1	9	0	0	292	0	0	20	20	0	0	0	176	0	0	0	0	0	0	0
Mycobacterium rhodesiae NBB3	1	1	0	7	0	1	0	0	44	0	0	0	0	0	0	1	0	0	0	0
Mycobacterium sinense	0	8	0	0	313	0	0	1	5	0	0	0	0	0	0	0	0	0	0	0
Mycobacterium smegmatis	0	0	0	56	96	0	0	3	331	0	21	0	1	0	0	0	0	0	0	0
Mycobacterium sp. EPa45	0	8	0	0	6	0	0	1	1	0	0	0	0	0	0	0	0	0	0	0
Mycobacterium sp. JLS	2	3	0	0	337	0	0	0	1	0	1	0	0	0	0	0	0	0	0	0
Mycobacterium sp. JS623	0	0	0	200	176	2	0	2	329	15	0	0	0	0	0	0	0	0	0	0
Mycobacterium sp. KMS	0	0	0	0	0	0	0	0	4	0	0	0	0	0	0	0	0	0	0	0
Mycobacterium sp. VKM Ac-1817D	0	1	0	0	25	2	0	17	2	0	0	0	1	0	0	0	0	0	0	0
Mycobacterium tuberculosis	0	14	4	0	0	0	0	0	0	0	1	0	0	0	0	0	0	0	0	0
Mycobacterium vanbaalenii PYR-1	0	0	0	15	23	2	0	10	119	0	0	0	0	0	0	0	0	0	0	0
Mycobacterium yongonense 05-1390	0	4	0	0	0	0	0	0	6	0	0	0	0	0	0	0	0	0	0	0
Mycoplasma gallinaceum	0	0	0	0	0	0	0	1	0	0	0	0	0	0	0	0	0	0	0	0
Myroides odoratimimus	0	0	0	0	0	0	444	0	0	0	0	0	0	0	0	0	0	0	0	0
Myroides profundi	0	0	0	0	0	0	52	0	0	0	0	0	0	0	0	0	0	0	0	0
Myroides sp. A21	0	2	0	0	0	0	98	0	0	0	0	0	0	0	0	0	0	0	0	0
Myxococcus fulvus 124B02	0	0	0	0	12	0	0	0	0	0	0	0	0	0	0	0	0	0	0	0
Myxococcus fulvus HW-1	0	0	0	0	20	0	0	0	0	0	0	0	0	0	0	0	0	0	0	0
Myxococcus xanthus DK 1622	0	0	0	0	11	0	0	0	0	0	0	0	0	0	0	0	0	0	0	0
Nakamurella multipartita DSM 44233	0	13	0	0	334	0	0	0	0	0	0	0	0	0	0	0	0	0	0	0
Nakamurella panacisegetis	0	0	0	13	0	0	0	0	0	0	0	0	0	0	0	0	0	0	0	0
Neisseria lactamica 020-06	0	0	0	0	0	0	0	0	1	0	0	0	0	0	0	0	0	0	0	0
Neorhizobium galegae bv. officinalis bv. officinalis str. HAMBI 1141	22	0	0	0	0	0	5	0	0	0	0	0	0	0	0	0	0	0	0	0
Neorhizobium galegae bv. orientalis str. HAMBI 540	11	5	0	0	0	0	0	0	0	0	0	0	0	0	0	0	0	0	0	0
Nitrobacter hamburgensis X14	8	0	0	0	0	0	0	0	1	0	0	0	0	0	0	0	0	0	0	0
Nitrobacter winogradskyi Nb-255	11	0	12	0	26	0	0	0	0	0	0	0	0	0	0	0	0	0	0	0
Nitrosomonas europaea ATCC 19718	0	0	0	0	0	0	56	0	0	0	0	0	0	0	0	0	0	0	0	0
Nocardia asteroides NBRC 15531	0	0	0	0	0	0	0	2	1	0	0	0	0	0	0	0	0	0	0	0
Nocardia brasiliensis	0	0	0	0	0	0	0	11	0	0	0	0	0	0	0	0	0	0	0	0
Nocardia brasiliensis ATCC 700358	0	14	0	0	591	0	0	495	6	0	0	0	0	0	0	0	0	0	0	0
Nocardia cyriacigeorgica GUH-2	0	1	0	0	76	0	0	325	3	0	0	0	10	0	0	0	0	0	0	0
Nocardia farcinica	0	0	0	0	211	1	0	374	69	0	0	0	0	0	0	0	0	0	0	0
Nocardia farcinica IFM 10152	3	0	0	3	0	0	0	58	1	0	0	17	0	0	0	0	0	0	0	0
Nocardia ignorata	0	0	0	0	0	0	0	101	0	0	0	0	0	0	0	0	0	0	0	0
Nocardia nova SH22a	3	0	0	0	358	0	2	215	2	0	0	0	0	0	0	0	0	0	0	0
Nocardia soli	0	0	0	0	0	0	0	22	0	0	0	0	0	0	0	0	0	0	0	0
Nocardia sp. 3.2-VPr	0	0	0	0	0	0	0	12	0	0	0	0	0	0	0	0	0	0	0	0
Nocardioides sp. JS614	0	92	6	1	530	2	0	0	0	0	0	0	3	0	0	0	0	0	0	0
Nocardiopsis alba ATCC BAA-2165	0	7	0	0	3	0	0	0	1	0	0	0	0	0	0	0	0	0	0	0
Nocardiopsis dassonvillei subsp. dassonvillei DSM 43111	4	4	0	0	1	0	0	2	277	0	0	3	0	0	0	0	0	0	0	0
Novosphingobium aromaticivorans DSM 12444	35	0	5	0	0	0	0	2	7	0	0	0	0	0	0	0	0	0	0	0
Novosphingobium pentaromativorans US6-1	1	0	0	0	0	0	0	0	0	0	0	0	0	0	0	0	0	0	0	0
Oceanimonas sp. GK1	0	0	0	0	6	7	0	0	0	0	0	0	0	0	0	0	0	0	0	0
Ochrobactrum anthropi	14	0	0	0	828	1	0	0	0	16	0	0	0	0	0	0	0	0	0	0
Ochrobactrum anthropi ATCC 49188	0	0	0	0	10	0	0	0	0	0	0	0	0	0	0	0	0	0	0	0
Ochrobactrum pseudogrignonense	0	0	0	0	0	0	9	0	0	0	0	0	0	0	0	0	0	0	0	0
Octadecabacter arcticus 238	0	0	0	0	0	1	0	0	0	0	0	0	0	0	0	0	0	0	0	0
Odoribacter splanchnicus DSM 20712	0	0	0	0	0	1	0	0	0	0	0	0	0	0	0	0	0	0	0	0
Oligotropha carboxidovorans OM4	0	0	0	0	2	0	0	0	0	0	0	0	0	0	0	0	0	0	0	0
Oligotropha carboxidovorans OM5	30	1	0	0	6	2	0	0	0	0	0	32	0	0	0	0	0	1	0	0
Opitutus terrae PB90-1	0	0	0	10	0	0	0	0	0	0	0	0	0	0	0	0	0	0	0	0
Ottowia sp. oral taxon 894	0	0	0	0	0	0	13	0	0	0	0	0	0	0	0	0	0	0	0	0
Paenarthrobacter aurescens TC1	0	0	0	0	57	0	0	0	0	0	0	0	0	0	0	0	0	0	0	0
Paenibacillus borealis	0	0	0	0	0	3	0	0	0	0	0	0	0	0	0	0	0	0	0	0
Paenibacillus mucilaginosus K02	0	0	0	0	0	0	0	0	1	0	0	0	0	0	0	0	0	0	0	0
Paenibacillus sp. 32O-W	0	0	0	2	1	0	0	3	92	0	0	0	0	0	0	0	0	0	0	0
Paenibacillus sp. FSL R7-0331	0	0	0	0	0	2	0	0	8	0	0	0	0	0	0	0	0	0	0	0
Paenibacillus sp. Y412MC10	0	1	52	1	0	7	0	0	0	0	0	0	0	0	0	0	0	0	0	0
Paenibacillus stellifer	0	15	0	0	0	0	0	0	0	0	0	0	0	0	0	0	0	0	0	0
Pandoraea apista	1	0	0	0	0	0	6	0	0	0	0	0	0	0	0	0	0	0	0	0
Pandoraea faecigallinarum	1	0	0	0	0	0	0	0	0	0	0	0	0	0	0	0	0	0	0	0
Pandoraea oxalativorans	0	0	0	0	0	0	0	0	0	0	0	0	0	0	0	0	0	0	3	0
Pandoraea pnomenusa	4	0	0	0	252	0	0	0	0	0	0	0	0	0	0	0	0	0	0	0
Pandoraea thiooxydans	0	0	0	0	0	0	6	0	1	0	0	0	0	0	0	0	0	0	0	0
Pannonibacter phragmitetus	27	0	0	0	34	0	3	0	0	0	0	0	0	0	0	0	0	0	0	0
Pantoea agglomerans	0	0	0	27	0	0	0	0	0	0	0	0	0	0	0	0	0	0	0	0
Pantoea ananatis	0	0	0	0	0	5	0	0	0	0	0	0	0	0	0	0	0	0	0	0
Pantoea ananatis PA13	0	0	0	0	0	0	0	0	0	0	0	0	0	0	0	0	0	30	0	0
Pantoea rwandensis	0	0	0	0	0	12	0	0	0	0	0	0	0	0	0	0	0	37	0	0
Pantoea sp. At-9b	0	0	0	0	0	4	0	0	0	0	0	0	13	0	0	0	0	0	0	0
Pantoea sp. PSNIH1	0	1	0	0	0	80	0	0	0	0	0	0	0	0	0	0	0	0	0	0
Pantoea sp. PSNIH2	1	0	0	0	0	4	0	0	0	0	0	0	0	0	0	0	0	0	0	0
Pantoea stewartii subsp. stewartii	0	0	0	0	0	0	0	0	0	0	0	0	0	0	0	2	0	0	0	0
Pantoea vagans C9-1	0	0	11	0	0	22	5	0	1	0	0	0	0	0	0	0	12	0	0	0
Paraburkholderia phytofirmans PsJN	0	0	0	0	0	0	0	0	0	9	0	0	0	0	0	0	0	0	0	0
Paracoccus aminophilus JCM 7686	1	1	0	0	0	1	16	0	34	0	0	0	0	0	0	0	0	0	0	0
Paracoccus denitrificans PD1222	3	0	0	0	0	0	0	0	0	4	0	0	0	0	0	0	0	0	0	0
Parvularcula bermudensis HTCC2503	5	0	0	0	0	0	0	0	0	0	0	0	0	0	0	0	0	0	0	0
Paucibacter sp. KCTC 42545	0	0	0	0	0	0	7	0	0	29	0	0	0	0	0	0	0	0	0	0
Pectobacterium carotovorum	0	0	0	0	0	0	1	0	0	0	0	0	0	0	0	0	0	0	0	0
Pectobacterium carotovorum subsp. carotovorum PCC21	0	0	0	0	0	3	0	0	0	0	0	0	0	0	0	0	0	0	0	0
Pelagibacterium halotolerans B2	97	0	0	0	0	0	0	2	18	0	0	0	0	0	0	1	0	0	0	0
Peptoclostridium difficile	5	2	0	1	15	1	0	4	1	0	0	0	0	0	3	0	6	0	0	0
Peptoniphilus sp. S5-A17	0	0	0	0	13	0	0	0	0	0	0	0	0	0	0	0	0	0	0	0
Persicobacter sp. JZB09	0	0	0	0	0	0	0	0	3	0	0	0	0	0	0	1	0	0	0	0
Phenylobacterium zucineum HLK1	9	0	0	0	0	0	0	0	2	0	0	0	0	0	1	0	0	0	0	0
Photobacterium gaetbulicola Gung47	0	25	0	0	0	0	0	0	0	0	0	0	0	0	0	0	0	0	0	0
Photorhabdus asymbiotica	0	0	0	0	0	0	12	0	0	0	0	0	0	0	0	0	0	0	0	0
Photorhabdus temperata subsp. thracensis	0	0	0	0	0	1	0	0	0	0	0	0	0	0	0	0	0	0	0	0
Phycisphaera mikurensis NBRC 102666	0	0	0	0	14	0	0	0	0	0	0	0	0	0	0	0	0	0	0	0
Phyllobacterium myrsinacearum	1	0	0	0	0	0	0	0	0	0	0	0	0	0	0	0	0	0	0	0
Pimelobacter simplex	0	60	12	2	364	0	0	0	12	0	0	0	0	0	0	0	0	0	0	0
Pirellula staleyi DSM 6068	0	0	0	0	36	0	0	0	0	0	0	0	0	0	0	0	0	0	0	0
Planobispora rosea	0	0	0	0	3	0	0	0	0	0	0	0	0	0	0	0	0	0	0	0
Planococcus kocurii	0	0	0	0	0	1	0	0	0	0	0	0	0	0	0	0	0	0	0	0
Planococcus rifietoensis	0	0	0	0	11	0	0	0	24	0	0	0	0	0	0	0	0	0	0	0
Plautia stali symbiont	0	0	0	0	0	3	0	0	0	0	0	0	0	0	0	0	46	0	0	0
Pluralibacter gergoviae	5	0	0	0	2	9	0	0	3	0	0	0	0	0	0	0	0	0	0	0
Polaribacter sp. MED152	0	0	0	0	0	1	0	0	0	0	0	0	0	0	0	0	0	0	0	0
Polaromonas sp. JS666	0	0	0	0	0	4	3	0	0	0	0	0	0	0	0	0	0	0	0	0
Polymorphum gilvum SL003B-26A1	19	0	0	0	0	0	0	0	0	0	0	0	0	0	0	0	0	0	0	0
Polynucleobacter necessarius	0	0	0	0	0	22	0	0	0	0	0	0	0	0	0	0	0	0	0	0
Polynucleobacter necessarius subsp. asymbioticus	0	0	0	72	0	0	0	0	0	0	0	0	0	0	0	0	0	0	0	0
Porphyromonas asaccharolytica DSM 20707	0	0	0	0	0	5	0	0	0	0	0	0	0	0	0	0	0	0	0	0
Pragia fontium	0	0	0	0	49	0	0	0	0	0	0	0	0	0	88	0	0	0	0	0
Prevotella denticola F0289	0	0	0	0	4	0	0	0	0	0	0	0	0	0	0	0	0	0	0	0
Prevotella intermedia	0	0	0	3	0	0	2	0	0	0	0	0	0	0	0	0	0	0	0	0
Propionibacterium acidipropionici	1	27	0	555	251	603	0	81	772	0	0	0	0	0	0	7	0	0	0	0
Propionibacterium acidipropionici ATCC 4875	0	0	1	10	171	0	0	0	0	0	0	0	0	0	0	0	0	0	0	0
Propionibacterium acnes	13	59	42	0	10	12	0	12	5	11	5	0	0	0	1	2	51	16	0	5
Propionibacterium acnes TypeIA2 P.acn17	0	0	0	1	0	0	0	0	0	0	0	0	0	0	0	0	0	0	0	0
Propionibacterium avidum	0	0	0	0	0	1	0	0	0	0	0	0	0	0	0	0	0	0	0	0
Propionibacterium avidum 44067	0	8	6	0	13	0	0	1	54	0	0	0	0	0	0	0	0	0	0	0
Propionibacterium freudenreichii subsp. freudenreichii	0	0	0	0	0	0	8	0	0	0	0	0	0	0	0	0	0	0	0	0
Propionibacterium propionicum F0230a	0	12	0	0	3	1	0	0	16	0	0	0	0	0	0	2	0	0	0	0
Proteus vulgaris	0	0	0	0	0	0	98	0	0	0	0	0	0	0	0	0	0	0	0	0
Providencia rettgeri	0	0	0	0	0	0	191	0	0	0	0	0	0	0	0	0	0	0	0	0
Providencia stuartii	0	0	0	0	0	0	2143	0	0	0	0	0	0	0	0	0	0	44	0	0
Providencia stuartii MRSN 2154	0	0	0	0	0	0	78	0	0	0	1	0	0	0	0	0	0	0	0	0
Pseudarthrobacter chlorophenolicus A6	0	0	6	0	399	0	0	0	1	0	0	0	0	0	0	0	0	0	0	0
Pseudarthrobacter phenanthrenivorans Sphe3	0	6	0	5	710	1	0	0	2	0	0	0	0	0	0	0	0	0	0	0
Pseudarthrobacter sulfonivorans	0	9	0	16	338	0	0	0	4	0	0	0	0	0	0	0	0	0	0	0
Pseudoalteromonas issachenkonii	0	0	0	0	0	0	85	0	0	0	0	0	0	0	0	0	0	0	0	0
Pseudoalteromonas phenolica	0	0	0	0	11	0	0	0	0	0	0	0	0	0	0	0	0	0	0	0
Pseudoclavibacter chungangensis	0	0	0	0	44	0	0	0	0	0	0	0	0	0	0	0	0	0	0	0
Pseudomonas aeruginosa	3	1	14	0	70	7	7	0	1	0	0	0	0	0	0	0	0	45	0	0
Pseudomonas aeruginosa DHS01	0	0	0	0	2	0	0	0	0	0	0	0	0	0	0	0	0	0	0	0
Pseudomonas aeruginosa PA7	1	0	0	0	0	0	0	0	16	0	0	0	0	0	0	0	0	0	0	0
Pseudomonas agarici	0	1	17	0	0	0	0	0	0	16	0	0	0	0	0	0	0	0	0	0
Pseudomonas alkylphenolia	0	11	0	0	0	3	0	0	1	0	0	0	0	0	0	0	0	6	0	0
Pseudomonas balearica DSM 6083	31	0	0	0	0	3	0	0	13	7	0	0	0	0	0	1	0	0	0	0
Pseudomonas brassicacearum	0	4	0	0	0	0	0	0	0	0	0	0	0	0	0	0	0	0	0	0
Pseudomonas chlororaphis	0	2	14	0	0	6	0	0	0	1	0	0	0	0	1	0	0	6	0	0
Pseudomonas chlororaphis subsp. aurantiaca	3	0	1	0	76	0	0	0	0	0	0	0	0	0	0	0	0	0	0	0
Pseudomonas cichorii JBC1	0	0	0	0	9	0	0	0	0	0	0	0	0	0	0	0	0	26	0	0
Pseudomonas cremoricolorata	0	0	1	0	0	1	0	0	2	0	0	0	0	0	0	0	0	35	0	0
Pseudomonas denitrificans ATCC 13867	0	0	0	0	0	0	0	0	0	0	0	0	0	0	0	0	0	1	0	0
Pseudomonas entomophila L48	0	107	0	0	0	8	1	0	0	0	0	0	0	5	0	0	0	382	0	0
Pseudomonas fluorescens	0	3	0	0	0	12	0	3	0	0	0	0	0	0	0	0	0	14	0	0
Pseudomonas fluorescens F113	0	0	2	0	0	0	0	0	0	0	0	0	0	0	0	0	0	0	0	0
Pseudomonas fluorescens NCIMB 11764	0	0	0	0	1	2	0	0	0	0	0	0	0	0	0	0	0	0	0	0
Pseudomonas fluorescens Pf0-1	0	18	8	0	0	0	0	0	2	0	0	0	0	0	0	0	0	0	0	0
Pseudomonas fluorescens Pf29Arp	0	0	0	0	0	0	0	0	0	0	0	0	0	0	0	0	0	1	0	0
Pseudomonas fluorescens PICF7	0	0	31	0	0	0	0	0	1	39	0	0	0	0	0	0	0	0	0	0
Pseudomonas fluorescens SBW25	0	0	0	0	5	1	13	0	0	0	0	0	0	0	0	0	0	0	0	0
Pseudomonas fragi	0	0	0	0	24	0	0	0	0	0	0	0	0	0	0	0	0	0	0	0
Pseudomonas fulva 12-X	0	1	16	0	1	0	0	0	0	0	0	0	0	0	0	0	0	0	0	0
Pseudomonas knackmussii B13	3	0	0	0	0	5	0	0	0	0	0	0	0	0	0	0	0	0	0	0
Pseudomonas mandelii JR-1	0	0	0	0	0	0	0	0	0	0	0	0	0	0	0	0	0	3	0	0
Pseudomonas mendocina NK-01	0	1	0	0	0	1	0	0	0	0	0	0	0	0	0	0	0	0	0	0
Pseudomonas mendocina S5.2	0	0	0	0	0	0	0	12	0	3	0	0	0	0	0	0	0	0	0	0
Pseudomonas mendocina ymp	0	0	0	0	0	0	10	0	0	0	0	0	0	0	0	0	0	14	0	0
Pseudomonas monteilii	0	0	0	0	184	7	0	0	0	0	0	0	0	0	0	0	0	3	0	0
Pseudomonas monteilii SB3078	0	1	0	0	0	0	0	0	0	0	0	0	0	0	0	0	0	0	0	0
Pseudomonas monteilii SB3101	0	0	0	0	0	17	0	0	0	0	0	0	0	0	0	0	0	0	0	0
Pseudomonas mosselii SJ10	0	34	0	0	0	22	0	0	0	0	0	0	0	3	0	0	0	453	0	0
Pseudomonas oryzihabitans	82	121	111	0	0	0	1	0	12	0	0	0	0	0	0	0	0	0	0	0
Pseudomonas parafulva	0	8	0	0	0	1	0	0	0	0	0	0	0	0	0	0	0	67	1	0
Pseudomonas plecoglossicida	0	146	8	0	15	127	16	0	0	0	0	0	0	0	0	0	0	247	0	0
Pseudomonas poae RE*1-1-14	0	0	17	0	0	0	0	0	0	13	0	0	0	0	0	0	0	0	0	0
Pseudomonas protegens Cab57	0	0	7	0	0	1	0	0	0	0	0	0	0	0	0	0	0	23	0	0
Pseudomonas protegens Pf-5	0	0	0	0	0	0	0	0	1	0	0	0	0	0	0	0	0	0	0	0
Pseudomonas pseudoalcaligenes	0	0	5	0	0	1	0	0	0	0	0	0	0	0	0	0	0	0	0	0
Pseudomonas putida	0	56	15	0	0	34	0	0	0	0	0	0	0	0	0	0	0	28	0	0
Pseudomonas putida BIRD-1	0	0	0	0	0	0	0	0	0	0	0	0	0	0	0	0	0	8	0	0
Pseudomonas putida DOT-T1E	0	19	12	0	0	19	0	0	0	0	0	0	0	0	0	1	0	36	0	0
Pseudomonas putida F1	0	17	0	0	0	3	0	0	0	0	0	0	0	0	0	0	0	0	0	0
Pseudomonas putida GB-1	0	76	23	0	19	42	0	0	0	0	0	0	0	0	0	2	0	1	0	0
Pseudomonas putida H8234	0	30	8	0	0	24	0	0	1	0	0	0	0	0	0	1	0	14	0	0
Pseudomonas putida HB3267	0	72	37	0	0	49	0	0	0	0	0	0	0	0	0	0	0	25	0	0
Pseudomonas putida KT2440	0	13	0	0	0	4	0	0	0	0	0	0	0	0	0	0	0	0	0	0
Pseudomonas putida NBRC 14164	0	87	2	0	0	23	0	0	0	0	1	0	0	0	0	0	0	20	0	0
Pseudomonas putida ND6	0	20	0	0	0	14	0	0	0	0	0	0	0	0	0	0	0	14	0	0
Pseudomonas putida S12	0	99	0	0	0	52	0	1	0	0	0	0	0	4	0	0	0	38	0	0
Pseudomonas putida S13.1.2	0	213	36	0	40	66	0	1	0	0	0	0	0	0	0	0	0	113	0	0
Pseudomonas putida S16	0	32	2	0	0	12	0	0	0	0	0	0	0	0	0	0	0	0	0	0
Pseudomonas putida W619	0	35	0	0	0	24	0	0	0	0	0	0	0	0	0	0	0	16	0	0
Pseudomonas resinovorans NBRC 106553	0	0	0	0	6	2	0	0	0	0	0	0	0	0	0	0	0	0	0	0
Pseudomonas rhizosphaerae	3	17	0	0	9	2	0	0	0	0	0	0	0	0	0	5	0	0	0	0
Pseudomonas savastanoi pv. phaseolicola 1448A	0	1	0	0	0	0	0	0	0	0	0	0	0	0	0	0	0	0	0	0
Pseudomonas sp. 12M76_air	0	0	0	0	0	9	145	0	0	17	0	0	0	0	0	0	0	0	0	0
Pseudomonas sp. CCOS 191	0	13	0	0	0	28	0	0	0	13	1	0	0	0	0	0	0	668	0	0
Pseudomonas sp. FGI182	0	33	17	0	6	74	0	0	0	10	0	0	0	0	1	0	0	146	0	0
Pseudomonas sp. MRSN12121	0	15	0	0	0	0	0	0	0	0	0	0	0	0	0	0	0	0	0	0
Pseudomonas sp. Os17	2	0	0	0	0	0	0	0	0	0	0	0	0	0	0	0	0	0	0	0
Pseudomonas sp. St29	0	33	0	0	26	4	0	0	0	0	0	0	0	0	0	0	0	0	0	0
Pseudomonas sp. StFLB209	0	0	3	0	0	0	0	0	0	0	0	0	0	0	0	0	0	0	0	0
Pseudomonas sp. TKP	0	1	8	0	0	0	0	0	0	15	0	0	0	0	0	0	0	0	0	0
Pseudomonas sp. URMO17WK12:I11	0	61	30	0	53	18	0	0	0	0	0	0	0	0	0	0	0	0	0	0
Pseudomonas sp. UW4	0	1	0	0	0	1	0	0	0	0	0	0	0	0	0	0	0	0	0	0
Pseudomonas sp. VLB120	0	7	0	0	2	16	0	0	0	0	0	0	0	0	0	0	0	26	0	0
Pseudomonas sp. WCS374	0	0	0	0	0	2	0	0	0	0	0	0	0	0	0	0	0	0	0	0
Pseudomonas stutzeri	0	0	0	0	0	7	1	1	0	0	0	0	0	0	0	0	0	29	0	0
Pseudomonas stutzeri ATCC 17588 = LMG 11199	0	26	0	0	0	0	0	0	0	0	0	0	0	0	0	0	0	0	0	0
Pseudomonas stutzeri CCUG 29243	0	0	16	0	0	0	19	0	0	0	0	0	0	0	0	0	0	0	0	0
Pseudomonas stutzeri DSM 10701	0	0	0	0	1	6	2	0	0	33	0	0	0	0	0	0	0	0	0	0
Pseudomonas stutzeri DSM 4166	0	0	0	0	31	0	0	0	0	0	0	0	0	0	0	0	0	2	0	0
Pseudomonas stutzeri RCH2	0	0	0	0	11	1	0	0	0	0	0	0	0	0	0	0	0	0	0	0
Pseudomonas syringae CC1557	0	0	0	0	0	2	23	0	0	0	0	0	0	0	0	0	0	0	0	0
Pseudomonas syringae pv. lapsa	4	5	0	0	0	0	22	0	0	0	0	0	0	0	0	0	0	0	0	0
Pseudomonas syringae pv. syringae HS191	1	0	0	0	0	0	0	0	5	0	0	0	0	0	0	0	0	0	0	0
Pseudomonas syringae UMAF0158	0	0	0	0	0	0	0	3	0	0	0	0	0	0	0	0	0	0	0	0
Pseudonocardia dioxanivorans CB1190	0	86	4	0	10	0	0	2	233	0	0	0	0	0	0	0	0	0	0	0
Pseudonocardia sp. AL041005-10	0	76	4	188	17	0	0	7	508	0	0	0	0	0	0	0	0	0	0	0
Pseudonocardia sp. EC070717-08	0	9	0	0	0	0	0	0	0	0	0	0	0	0	0	0	0	0	0	0
Pseudonocardia sp. EC080529-21	0	27	0	0	0	0	0	0	0	0	0	0	0	0	0	0	0	0	0	0
Pseudonocardia sp. EC080610-09	0	8	0	0	0	0	0	0	0	0	0	0	0	0	0	0	0	0	0	0
Pseudonocardia sp. EC080619-01	0	377	1	28	165	2	0	38	286	0	0	0	0	0	0	0	0	0	0	1
Pseudonocardia sp. HH130629-09	0	45	2	0	1	0	0	1	3	2	0	0	0	0	0	0	0	0	0	0
Pseudoxanthomonas spadix BD-a59	0	0	0	0	8	0	3	0	0	0	0	0	0	0	0	0	0	0	0	0
Pseudoxanthomonas suwonensis	2	0	0	0	0	0	0	0	0	0	0	0	0	0	0	0	0	0	0	0
Pseudoxanthomonas suwonensis 11-1	0	0	0	0	10	3	4	0	0	0	0	0	0	0	0	0	0	0	0	0
Psychrobacter sp. G	0	0	0	0	0	0	3	0	0	0	0	0	0	0	0	0	0	0	0	0
Pusillimonas sp. T7-7	0	0	0	0	0	0	18	0	0	0	0	0	0	0	0	0	0	0	0	0
Rahnella aquatilis CIP 78.65 = ATCC 33071	0	0	0	0	0	4	0	0	0	0	0	0	0	0	1	0	0	0	0	0
Rahnella aquatilis HX2	0	0	0	0	0	1	1	0	0	0	0	0	0	0	0	0	0	0	0	0
Ralstonia eutropha H16	8	0	0	0	0	0	0	0	0	0	0	0	0	0	0	0	0	0	0	0
Ralstonia eutropha JMP134	8	0	0	0	0	0	0	0	0	0	0	0	0	0	0	0	0	0	0	0
Ralstonia mannitolilytica	6	2	4	0	0	0	10	0	0	0	0	0	0	0	0	0	0	23	0	0
Ralstonia pickettii 12D	2	14	0	0	0	0	4	0	0	0	0	0	0	0	0	0	0	89	0	0
Ralstonia pickettii 12J	0	0	0	0	0	0	0	0	0	0	0	0	0	0	0	0	0	4	0	0
Ralstonia pickettii DTP0602	9	3	0	0	0	0	0	0	1	0	0	0	0	0	1	0	0	0	0	0
Ralstonia solanacearum	16	3	4	4	37	2	0	7	1	15	4	1	2	2	16	0	7	14	0	9
Ralstonia solanacearum CFBP2957	0	0	1	0	0	0	1	0	0	0	0	0	0	0	0	0	0	0	0	0
Ralstonia solanacearum CMR15	2	0	0	0	0	0	0	0	0	0	0	0	0	0	0	0	0	0	0	0
Ralstonia solanacearum Po82	0	0	5	0	0	0	1	0	0	0	0	0	0	0	0	0	0	0	0	0
Ralstonia syzygii R24	6	0	0	0	0	0	0	0	0	0	0	0	0	0	0	0	0	0	0	0
Ramlibacter tataouinensis TTB310	0	0	0	0	4	0	1	0	0	2	0	0	0	0	0	0	0	0	0	0
Raoultella ornithinolytica	0	9	0	0	0	16	3	0	1	0	0	0	0	0	0	0	0	59	0	0
Renibacterium salmoninarum ATCC 33209	0	0	0	0	6	0	0	0	0	0	0	0	0	0	0	0	0	0	0	0
Rhizobium etli bv. mimosae str. IE4771	1	0	0	0	0	0	0	0	0	0	0	0	0	0	0	0	0	0	0	0
Rhizobium etli bv. mimosae str. Mim1	13	0	0	0	0	0	0	0	0	0	0	0	0	0	0	0	0	0	0	0
Rhizobium etli bv. phaseoli str. IE4803	7	0	0	0	0	0	0	0	0	0	0	0	0	0	0	0	0	0	0	0
Rhizobium etli CFN 42	4	0	0	0	0	0	0	1	149	0	0	0	0	0	0	0	0	0	0	0
Rhizobium etli CIAT 652	0	0	0	0	2	0	0	0	0	0	0	0	0	0	0	0	0	0	0	0
Rhizobium gallicum bv. gallicum R602	4	0	0	0	2	0	0	0	0	0	0	0	0	0	0	0	0	0	0	0
Rhizobium leguminosarum bv. trifolii CB782	16	0	0	0	0	0	0	0	1	0	0	0	0	0	0	0	0	0	0	0
Rhizobium leguminosarum bv. trifolii WSM1325	5	0	0	0	0	0	0	0	0	0	0	0	0	0	0	0	0	0	0	0
Rhizobium leguminosarum bv. trifolii WSM1689	13	0	10	0	0	0	0	0	0	0	0	0	0	0	0	1	0	0	0	0
Rhizobium leguminosarum bv. trifolii WSM2304	18	0	0	1	20	0	0	0	7	0	0	0	0	0	0	0	0	0	0	0
Rhizobium leguminosarum bv. viciae 3841	6	4	0	0	0	0	0	0	2	0	0	0	0	0	0	0	0	0	0	0
Rhizobium mayense	1	0	0	0	0	0	0	0	0	0	0	0	0	0	0	0	0	0	0	0
Rhizobium sp. ip2.24	0	0	0	0	0	0	54	0	0	0	0	0	0	0	0	0	0	0	0	0
Rhizobium sp. IRBG74	0	0	0	0	0	0	1	0	0	0	0	0	0	0	0	0	0	0	0	0
Rhizobium sp. LPU83	0	0	0	0	1	1	176	0	0	0	0	0	0	0	0	0	0	0	0	0
Rhizobium sp. NT-26	0	0	0	0	11	0	0	0	2	0	0	0	0	0	0	0	0	0	0	0
Rhizobium sp. Q54	4	0	0	0	0	0	0	0	1	0	0	0	0	0	0	0	0	0	0	0
Rhizobium sp. ZQM153_190	8	0	0	0	0	0	0	0	0	0	0	0	0	0	0	0	0	0	0	0
Rhizobium tropici CIAT 899	66	0	0	0	0	0	0	0	24	0	0	0	0	0	0	0	0	0	0	0
Rhodanobacter denitrificans	4	0	0	0	0	0	0	0	0	0	0	0	0	0	0	0	0	0	0	0
Rhodobacter capsulatus SB 1003	7	0	0	0	0	0	0	0	0	0	0	0	0	0	8	0	0	0	0	0
Rhodobacter sphaeroides 2.4.1	3	0	0	0	0	0	0	0	0	0	0	0	0	0	0	0	0	0	0	0
Rhodobacter sphaeroides ATCC 17025	6	0	0	0	0	0	10	0	0	0	0	0	0	0	0	0	0	0	0	0
Rhodobacter sphaeroides KD131	0	0	0	0	14	0	0	0	0	0	0	0	0	0	0	0	0	0	0	0
Rhodococcus aetherivorans	0	0	0	0	67	0	0	61	45	0	0	0	0	0	0	0	0	0	0	0
Rhodococcus equi 103S	0	68	0	7	588	0	0	53	13	0	0	0	0	0	0	0	0	0	0	0
Rhodococcus erythropolis	0	0	0	0	0	0	0	0	3	0	0	0	0	0	0	0	0	0	0	0
Rhodococcus erythropolis CCM2595	0	0	0	0	0	0	0	1	0	0	0	0	0	0	0	0	0	0	0	0
Rhodococcus erythropolis R138	0	0	0	0	10	0	0	48	5	0	0	0	0	0	0	1	0	0	0	0
Rhodococcus jostii RHA1	0	3	0	0	0	0	0	3	2	0	0	0	0	0	0	0	0	0	0	0
Rhodococcus opacus	0	4	0	0	6	1	0	30	1	0	0	0	0	0	0	0	0	0	0	0
Rhodococcus opacus B4	0	18	0	70	423	7	6	0	63	0	0	0	0	0	0	0	0	0	0	0
Rhodococcus opacus PD630	1	9	0	0	49	0	0	25	61	0	0	0	0	0	0	0	0	0	0	0
Rhodococcus pyridinivorans SB3094	0	1	0	0	130	0	0	62	304	0	0	0	0	0	0	0	0	0	0	0
Rhodococcus rhodochrous	0	0	0	0	22	0	0	0	0	0	0	0	0	0	0	0	0	0	0	0
Rhodococcus sp. B7740	0	4	0	0	0	0	0	4	1	0	0	0	0	0	0	0	0	0	0	0
Rhodoferax ferrireducens T118	0	0	0	0	0	0	35	0	0	0	0	0	0	0	0	0	0	0	0	0
Rhodoluna lacicola	0	0	0	0	26	0	0	0	0	0	0	0	0	0	0	0	0	0	0	0
Rhodopseudomonas boonkerdii	3	0	0	0	0	0	0	0	0	0	0	0	0	0	0	0	0	0	0	0
Rhodopseudomonas palustris BisA53	40	28	0	17	0	1	0	0	0	0	0	0	0	0	0	0	0	0	0	0
Rhodopseudomonas palustris BisB18	50	0	0	0	0	2	1	0	0	0	0	0	0	0	1	0	0	0	0	7
Rhodopseudomonas palustris BisB5	45	0	0	0	5	0	0	0	4	0	0	0	0	0	0	0	0	0	0	0
Rhodopseudomonas palustris CGA009	3	0	0	0	8	0	0	0	0	0	0	0	0	0	0	0	0	0	0	0
Rhodopseudomonas palustris DX-1	33	0	0	0	1	0	0	0	0	0	0	0	0	0	0	0	0	0	0	0
Rhodopseudomonas palustris HaA2	21	0	0	0	10	0	0	0	0	0	0	0	0	0	0	1	0	0	0	0
Rhodopseudomonas palustris TIE-1	28	0	0	0	22	0	0	0	1	0	0	0	0	0	0	0	0	0	0	0
Rhodospirillum rubrum F11	16	0	0	0	8	0	0	0	0	0	0	0	0	0	0	0	0	0	0	0
Rhodovulum sulfidophilum	0	0	0	0	19	0	0	0	0	0	0	0	0	0	0	0	0	0	0	0
Roseateles depolymerans	0	0	0	1	0	0	0	0	0	0	0	0	0	0	0	0	0	0	0	0
Roseibacterium elongatum DSM 19469	0	0	0	0	0	1	0	0	0	0	0	0	0	0	0	0	0	0	0	0
Rothia dentocariosa ATCC 17931	0	0	0	0	0	0	0	0	0	2	0	0	0	0	0	1	0	0	0	8
Rothia mucilaginosa	0	0	0	0	29	0	3	0	0	0	2	0	0	0	0	0	0	0	0	0
Rothia mucilaginosa DY-18	0	0	0	12	1	0	0	0	0	16	0	0	0	0	0	0	0	0	0	0
Rubrivivax gelatinosus IL144	0	0	0	0	16	0	1	0	0	0	0	0	0	0	0	0	0	0	0	0
Rubrobacter radiotolerans	0	0	0	0	0	0	0	0	2	0	0	0	0	0	0	0	0	0	0	0
Rubrobacter xylanophilus DSM 9941	0	8	38	0	0	0	0	0	0	0	0	0	0	0	0	0	0	0	0	0
Ruegeria sp. TM1040	0	0	0	0	0	0	0	0	3	0	0	0	0	0	0	0	0	0	0	0
Saccharomonospora viridis DSM 43017	0	38	4	0	141	0	0	0	1	0	2	0	0	0	0	0	0	0	0	0
Saccharopolyspora erythraea NRRL 2338	0	101	22	0	119	0	0	7	1	0	0	25	0	0	0	1	0	0	0	0
Saccharopolyspora rectivirgula	0	1	0	0	3	0	0	0	3	0	0	0	0	0	0	0	0	0	0	0
Saccharothrix espanaensis DSM 44229	0	7	0	1	10	0	1	40	14	0	0	0	0	0	0	0	0	0	0	0
Salinibacter ruber M8	0	1	0	0	0	0	0	0	0	0	0	0	0	0	0	0	0	0	0	0
Salinicoccus halodurans	0	0	0	0	5	0	3	0	13	0	0	0	0	0	0	3	0	0	0	0
Salinispora tropica CNB-440	0	3	0	0	0	1	0	74	2	0	0	0	0	0	0	0	0	0	0	0
Salmonella bongori N268-08	0	0	0	0	0	1	1	0	0	0	0	0	0	0	0	0	0	0	0	0
Salmonella bongori serovar 48:z41:-- str. RKS3044	0	0	0	0	0	2	0	0	0	0	0	0	0	0	0	0	0	0	0	0
Salmonella enterica subsp. enterica serovar Anatum	0	0	0	0	0	0	0	0	0	0	0	0	0	0	0	0	0	21	0	0
Salmonella enterica subsp. enterica serovar Cubana str. CFSAN002050	3	0	0	0	0	0	0	1	0	0	0	0	0	0	0	0	0	0	0	0
Salmonella enterica subsp. enterica serovar Enteritidis str. SA20094642	0	0	0	0	0	3	2	0	0	0	0	0	0	0	0	0	0	1	0	0
Salmonella enterica subsp. enterica serovar Heidelberg	0	12	0	0	0	0	0	0	0	0	0	0	0	0	0	0	0	0	0	0
Salmonella enterica subsp. enterica serovar Sloterdijk str. ATCC 15791	0	0	0	0	0	1	0	0	0	0	0	0	0	0	0	0	0	0	0	0
Salmonella enterica subsp. enterica serovar Typhi	0	0	0	0	0	0	0	0	0	0	0	0	0	5	0	0	0	29	0	0
Salmonella enterica subsp. VII	0	19	0	0	0	0	0	0	0	0	0	0	0	0	0	0	0	0	0	0
Sandaracinus amylolyticus	0	0	0	0	0	2	0	0	0	0	0	0	0	0	0	0	0	0	0	0
Sanguibacter keddieii DSM 10542	0	15	0	0	555	0	0	1	44	0	0	0	0	0	0	0	0	0	0	0
Scardovia inopinata JCM 12537	0	0	0	0	0	0	0	0	0	0	0	0	0	0	0	2	0	0	0	0
secondary endosymbiont of Heteropsylla cubana	0	0	0	0	4	0	0	0	0	0	0	0	0	0	0	0	0	0	0	0
Sedimenticola sp. SIP-G1	0	0	0	46	0	0	0	0	0	0	0	0	0	0	0	0	0	0	0	0
Segniliparus rotundus DSM 44985	0	0	0	38	0	0	0	1	0	0	0	0	0	0	0	0	0	0	0	0
Serratia fonticola	0	0	0	0	0	1	9	0	0	0	0	0	0	0	0	0	0	0	0	0
Serratia liquefaciens	0	0	12	0	0	0	0	0	0	0	0	0	0	0	0	0	0	0	0	0
Serratia liquefaciens ATCC 27592	0	0	0	0	0	1	0	0	0	0	0	0	0	0	0	0	0	0	0	0
Serratia marcescens	1	11	0	0	348	1	0	0	0	0	0	0	0	0	0	0	0	83	0	0
Serratia marcescens SM39	0	0	0	0	47	0	0	0	0	0	0	0	0	0	0	0	0	16	0	0
Serratia marcescens subsp. marcescens Db11	0	0	0	0	38	0	0	0	0	0	0	0	0	0	0	0	0	0	0	0
Serratia plymuthica	0	37	0	0	0	0	0	0	1	0	0	0	0	0	0	0	0	0	0	0
Serratia sp. FS14	0	0	0	0	21	0	0	0	0	0	0	0	0	0	0	0	0	2	0	0
Serratia sp. SCBI	0	0	0	0	6	0	0	0	0	0	0	0	0	0	0	0	0	0	0	0
Shewanella baltica OS223	0	0	0	0	0	0	1	0	0	0	0	0	0	0	0	0	0	0	0	0
Shimwellia blattae DSM 4481 = NBRC 105725	0	0	0	0	0	3	0	0	0	0	0	0	0	0	0	0	0	0	0	0
Sinorhizobium fredii HH103	6	0	0	0	0	0	0	0	0	0	0	0	0	0	0	0	0	0	0	0
Sinorhizobium fredii NGR234	17	1	0	0	2	0	3	0	1	0	0	0	0	0	0	0	0	0	0	0
Sinorhizobium fredii USDA 257	25	0	0	0	0	0	0	5	2	0	0	0	0	0	0	3	0	0	0	0
Sinorhizobium meliloti	5	0	0	0	0	0	0	0	0	0	0	0	0	0	0	0	0	0	0	0
Sinorhizobium meliloti GR4	5	0	0	0	0	0	0	0	2	0	0	0	0	0	0	0	0	0	0	0
Sinorhizobium saheli	4	0	0	0	0	0	0	0	0	0	0	0	0	0	0	0	0	0	0	0
Sodalis praecaptivus	0	0	0	0	1	0	0	0	0	0	0	0	0	0	0	0	0	0	0	0
Solibacillus silvestris StLB046	0	0	0	0	0	38	54	0	2	0	0	0	0	0	0	0	0	0	0	0
Sorangium cellulosum So ce56	0	0	0	0	4	0	0	0	0	0	0	0	0	0	0	0	0	0	0	0
Sorangium cellulosum So0157-2	0	0	0	0	0	0	0	1	0	48	0	0	0	0	0	0	0	0	0	0
Sphaerobacter thermophilus DSM 20745	0	0	0	0	0	0	0	0	0	0	0	0	0	0	0	1	0	0	0	0
Sphingobium baderi	24	0	0	0	0	0	0	0	0	0	0	0	0	0	0	1	0	0	0	0
Sphingobium chlorophenolicum L-1	9	0	0	0	0	0	0	0	0	14	0	0	0	0	0	0	0	0	0	0
Sphingobium japonicum UT26S	94	0	0	0	0	0	0	3	23	0	0	0	0	0	0	1	0	0	0	0
Sphingobium sp. SYK-6	12	0	12	0	0	0	0	0	0	0	0	0	0	0	0	0	0	0	0	0
Sphingobium sp. YBL2	7	2	0	0	0	0	0	0	0	0	0	0	0	0	0	0	0	0	0	0
Sphingomonas hengshuiensis	19	0	0	0	2	0	0	0	0	0	0	0	0	0	0	0	0	0	0	0
Sphingomonas sanxanigenens DSM 19645 = NX02	46	0	0	0	0	3	0	1	2	0	0	0	0	0	0	0	0	0	0	0
Sphingomonas sp. 037	0	1	0	0	0	0	0	0	0	0	0	0	0	0	0	0	0	0	0	0
Sphingomonas sp. KA1	0	14	0	0	0	0	0	0	0	0	0	0	0	0	0	0	0	0	0	0
Sphingomonas sp. MM-1	7	0	15	0	0	0	0	0	0	0	0	0	0	0	0	0	0	0	0	0
Sphingomonas sp. Ndbn-20	6	0	0	0	0	0	0	0	0	0	0	0	0	0	0	0	0	0	0	0
Sphingomonas sp. NS2	23	0	0	0	0	0	0	1	4	0	0	0	0	0	0	0	0	0	0	0
Sphingomonas sp. P2	22	0	0	0	0	0	0	0	6	0	0	0	0	0	0	0	0	0	0	0
Sphingomonas taxi	61	10	4	2	1	0	0	5	0	0	0	0	0	0	0	0	0	0	0	0
Sphingomonas wittichii RW1	14	0	0	0	0	0	0	0	0	0	0	0	0	0	0	1	0	0	0	0
Sphingopyxis alaskensis RB2256	1	0	0	0	0	0	0	0	0	0	0	0	0	0	0	0	0	0	0	0
Sphingopyxis fribergensis	9	0	0	0	7	0	0	0	0	0	0	0	0	0	0	0	0	0	0	0
Sphingopyxis macrogoltabida	19	0	0	0	0	2	0	3	0	0	0	0	0	0	0	0	0	0	0	0
Sphingopyxis sp. 113P3	9	0	0	0	4	0	0	1	0	0	0	0	0	0	0	0	0	0	0	0
Spirochaeta thermophila DSM 6192	0	5	0	0	0	0	0	0	0	0	0	0	0	0	0	0	0	0	0	0
Spirochaeta thermophila DSM 6578	0	0	0	1	0	0	0	0	0	0	0	0	0	0	0	0	0	0	0	0
Stackebrandtia nassauensis DSM 44728	0	1	0	10	7	0	0	0	0	0	0	0	0	0	0	2	0	0	0	0
Staphylococcus agnetis	6137	0	0	0	9	1	0	0	0	0	0	0	0	17	0	0	0	0	0	0
Staphylococcus argenteus	0	0	2	0	13	0	0	0	24	0	0	0	0	0	0	0	0	0	0	0
Staphylococcus arlettae	0	0	0	0	50	0	0	0	0	0	0	0	0	0	0	0	0	0	0	0
Staphylococcus aureus	0	0	0	5	72	0	0	0	66	0	0	0	0	0	0	0	0	0	0	0
Staphylococcus aureus subsp. aureus	0	0	0	0	8	0	0	0	1	0	0	0	0	1	0	0	0	0	0	0
Staphylococcus capitis CR01	0	0	0	0	2	0	0	0	0	0	0	0	0	2	0	0	0	0	0	0
Staphylococcus carnosus	1	0	0	0	0	0	0	0	0	0	0	0	0	0	0	0	0	0	0	0
Staphylococcus carnosus subsp. carnosus TM300	0	0	0	0	0	0	0	0	0	0	0	0	0	1	0	0	0	0	0	0
Staphylococcus epidermidis	0	0	0	0	23	0	0	0	4	0	0	0	0	0	0	0	0	0	0	0
Staphylococcus equorum	0	0	0	11	128	0	0	0	4	0	0	0	0	4	0	0	0	0	0	0
Staphylococcus haemolyticus	0	0	0	0	1	0	0	0	0	0	0	0	0	1758	0	0	0	0	0	0
Staphylococcus haemolyticus JCSC1435	0	0	0	0	0	0	0	0	0	0	0	0	0	0	0	0	0	0	14	0
Staphylococcus lugdunensis N920143	0	0	0	0	98	0	0	0	0	0	0	0	0	0	0	0	0	0	0	0
Staphylococcus pasteuri SP1	0	0	0	0	105	3	0	0	5	0	0	0	0	0	0	0	0	0	0	0
Staphylococcus piscifermentans	0	0	0	0	0	0	0	0	6	0	0	0	0	0	0	0	0	0	0	0
Staphylococcus pseudintermedius ED99	0	0	0	0	13	0	1	0	0	0	0	0	0	0	0	0	0	0	0	0
Staphylococcus saprophyticus subsp. saprophyticus ATCC 15305	0	0	2	11	12491	0	0	0	2	0	0	0	0	0	0	3	0	0	0	0
Staphylococcus schleiferi	0	0	0	0	0	0	0	0	0	0	0	0	0	4	0	0	0	0	0	0
Staphylococcus sciuri subsp. carnaticus GVGS2	0	0	0	0	4	0	0	0	0	0	0	0	0	0	0	0	0	0	0	0
Staphylococcus sciuri subsp. sciuri	0	0	0	0	0	0	0	0	31	0	0	0	0	0	0	0	0	0	0	0
Staphylococcus sp. ECH7	0	0	0	0	0	0	0	0	1	0	0	0	0	0	0	0	0	0	0	0
Staphylococcus warneri SG1	0	0	0	0	92	0	3	0	20	0	0	0	0	1	0	0	0	0	0	0
Staphylococcus xylosus	3	35	13	3114	1039	0	0	13	942	0	0	29	1	1683	0	0	1	94	0	0
Starkeya novella DSM 506	7	1	0	0	0	0	0	0	0	0	0	0	0	0	0	0	1	0	0	0
Stenotrophomonas acidaminiphila	0	0	0	0	3	3	310	0	1	0	0	0	0	0	0	0	0	0	0	0
Stenotrophomonas maltophilia	0	18	20	4	1449	25	19	20	11	0	0	0	0	0	0	0	0	51	0	0
Stenotrophomonas maltophilia D457	0	0	0	0	391	0	0	0	0	0	0	0	0	0	0	0	0	2	0	0
Stenotrophomonas maltophilia JV3	0	0	0	0	208	1	0	0	0	0	0	0	0	0	0	0	0	0	0	0
Stenotrophomonas maltophilia K279a	0	7	1	3	38	1	0	0	0	0	0	0	0	0	0	1	0	2	0	0
Stenotrophomonas maltophilia R551-3	0	0	11	0	212	1	0	0	0	0	0	0	0	0	0	0	23	0	0	0
Stenotrophomonas rhizophila	0	0	1	0	15	3	0	0	0	20	0	0	0	0	0	0	0	0	0	0
Stigmatella aurantiaca DW4/3-1	1	0	0	0	0	0	0	0	0	0	0	0	0	0	0	0	0	0	0	0
Streptococcus gordonii	0	0	0	0	0	2	17	0	0	0	0	0	0	0	0	0	0	0	0	0
Streptococcus parasanguinis FW213	0	0	0	0	0	0	0	0	4	0	0	0	0	0	0	0	0	0	0	0
Streptococcus pneumoniae	7	0	0	0	0	0	0	0	0	0	0	0	0	0	1	0	0	0	0	0
Streptococcus pseudopneumoniae IS7493	0	0	0	0	0	0	0	0	4	0	0	0	0	0	0	0	0	0	0	0
Streptococcus salivarius	0	0	0	0	0	0	0	0	1	0	0	0	0	0	267	0	0	0	0	0
Streptococcus suis	0	0	0	2	0	0	0	0	0	0	0	0	0	0	0	0	0	0	0	0
Streptococcus suis TL13	0	0	0	0	0	0	1	0	0	0	0	0	0	0	0	0	0	0	0	0
Streptomyces albofaciens JCM 4342	0	0	0	0	128	0	0	0	0	0	0	0	0	0	0	0	0	0	0	0
Streptomyces albulus ZPM	0	0	0	3	128	2	4	1	98	0	0	0	0	0	0	0	0	0	0	0
Streptomyces albus	0	0	0	0	178	0	0	0	1	0	0	0	0	0	0	0	0	0	0	0
Streptomyces albus J1074	0	15	0	0	15	0	0	0	4	0	0	0	0	0	0	2	0	0	0	0
Streptomyces ambofaciens ATCC 23877	0	10	0	105	12	0	0	4	171	9	0	0	0	0	0	1	0	0	0	0
Streptomyces avermitilis MA-4680 = NBRC 14893	0	38	0	0	1	0	0	0	0	0	0	0	0	0	0	0	0	0	0	0
Streptomyces bingchenggensis BCW-1	0	0	0	0	760	0	0	0	1	0	0	0	0	0	0	0	0	0	0	0
Streptomyces cattleya NRRL 8057 = DSM 46488	0	12	0	1	401	0	0	1	2	0	0	0	0	0	0	0	0	0	0	0
Streptomyces cinnamonensis	0	2	0	0	0	0	0	0	0	0	0	0	0	0	0	0	0	0	0	0
Streptomyces collinus Tu 365	0	4	0	0	0	0	0	2	0	0	0	0	0	0	0	0	0	0	0	0
Streptomyces cyaneogriseus subsp. noncyanogenus	0	0	0	0	0	0	0	31	0	0	0	0	0	0	0	0	0	0	0	0
Streptomyces davawensis JCM 4913	0	0	0	0	27	1	0	0	0	0	0	0	0	0	0	0	0	0	0	0
Streptomyces fulvissimus DSM 40593	0	1	0	0	228	0	0	0	3	0	0	0	0	0	0	0	0	0	0	0
Streptomyces glaucescens	0	19	0	0	47	0	0	0	0	0	0	0	0	0	0	1	0	0	0	0
Streptomyces globisporus	0	1	0	0	0	0	0	0	0	0	0	0	0	0	0	0	0	0	0	0
Streptomyces globisporus C-1027	0	0	0	0	19	0	0	0	0	0	0	0	0	0	0	0	0	0	0	0
Streptomyces griseus subsp. griseus NBRC 13350	0	0	0	0	53	0	0	0	0	0	0	0	0	0	0	0	0	0	0	0
Streptomyces hygroscopicus subsp. jinggangensis TL01	0	3	0	0	0	0	0	0	0	0	0	0	0	0	0	0	0	0	0	0
Streptomyces hygroscopicus subsp. limoneus	0	0	0	0	310	0	0	0	0	0	0	2	0	0	0	0	0	0	0	0
Streptomyces incarnatus	0	7	0	0	93	0	0	0	0	0	0	0	0	0	0	0	0	0	0	0
Streptomyces iranensis	0	0	0	0	7	0	0	0	13	0	0	0	0	0	0	0	0	0	0	0
Streptomyces leeuwenhoekii	0	0	0	0	20	0	0	0	0	0	0	0	0	0	0	0	0	0	0	0
Streptomyces lividans TK24	0	36	0	0	45	0	0	0	3	0	0	0	0	0	0	0	0	0	0	0
Streptomyces lydicus A02	0	11	0	0	461	0	0	0	0	0	0	0	2	0	1	0	0	0	0	0
Streptomyces nodosus	0	0	0	0	107	0	0	0	1	0	0	0	0	0	0	0	0	0	0	0
Streptomyces olivaceus	0	0	0	0	0	0	0	0	0	5	0	0	0	0	0	0	0	0	0	0
Streptomyces platensis	0	1	0	0	0	0	0	0	0	0	0	0	0	0	0	0	0	0	0	0
Streptomyces pristinaespiralis	0	14	0	0	54	0	0	0	2	0	0	0	0	0	0	0	0	0	0	0
Streptomyces ramulosus	0	0	0	0	0	0	0	0	246	0	0	0	0	0	0	0	0	0	0	0
Streptomyces rapamycinicus NRRL 5491	0	0	0	0	13	0	0	0	0	0	0	0	0	0	0	0	0	0	0	0
Streptomyces reticuli	0	0	0	0	61	0	0	0	4	0	0	0	0	0	0	1	0	0	0	0
Streptomyces sampsonii	0	0	0	0	18	0	0	0	0	0	0	0	0	0	0	0	0	0	0	0
Streptomyces scabiei 87.22	0	1	0	0	21	0	0	0	0	0	0	0	0	0	0	0	0	0	0	0
Streptomyces sp. 4F	0	25	0	0	5	0	0	0	10	0	0	0	0	0	0	0	0	0	0	0
Streptomyces sp. 769	0	3	0	0	4	0	0	0	1	0	0	0	0	0	0	0	0	0	0	0
Streptomyces sp. CCM_MD2014	0	0	0	0	385	1	0	0	1	0	0	0	0	0	0	0	0	0	0	0
Streptomyces sp. CdTB01	0	0	1	0	0	0	0	32	7	0	0	0	0	0	0	0	0	0	0	0
Streptomyces sp. CFMR 7	0	0	5	0	144	0	1	0	5	0	0	0	0	0	0	0	0	0	0	0
Streptomyces sp. CNQ-509	0	0	0	29	240	0	0	0	94	0	0	0	0	0	0	0	0	0	0	0
Streptomyces sp. F8	0	0	0	0	142	2	0	0	137	0	0	0	0	0	0	0	0	0	0	0
Streptomyces sp. HFI6	0	1	0	0	0	0	0	0	0	0	0	0	0	0	0	0	0	0	0	0
Streptomyces sp. Mg1	0	24	0	0	0	0	0	0	0	0	0	0	0	0	0	0	0	0	0	0
Streptomyces sp. PAMC 26508	0	0	0	21	51	0	0	0	0	0	0	0	0	2	0	0	0	0	0	0
Streptomyces sp. PBH53	0	11	0	1	0	0	0	0	0	0	0	0	0	0	0	0	0	0	0	0
Streptomyces sp. SirexAA-E	0	2	0	0	29	0	0	0	2	0	0	0	0	0	0	0	0	0	0	0
Streptomyces sp. W75.5	0	0	0	0	1	0	0	0	0	0	0	0	0	0	0	0	0	0	0	0
Streptomyces sp. WT3	0	0	1	0	0	0	0	0	0	0	0	0	0	0	0	0	0	0	0	0
Streptomyces tubercidicus	0	2	0	0	0	0	0	0	0	0	0	0	0	0	0	0	0	0	0	0
Streptomyces venezuelae	0	24	0	0	159	1	0	0	0	0	0	0	0	0	0	0	0	0	0	0
Streptomyces venezuelae ATCC 10712	0	9	0	0	32	0	0	0	6	0	0	0	0	0	0	0	0	0	0	0
Streptomyces vietnamensis	0	0	0	0	8	1	0	0	0	1	0	0	0	0	0	0	0	0	0	0
Streptomyces violaceusniger Tu 4113	0	1	0	58	0	1	0	0	3	0	0	0	0	0	0	0	0	0	0	0
Streptomyces xiamenensis	0	4	0	0	46	0	0	0	15	0	0	0	0	0	0	0	0	0	0	0
Streptosporangium roseum DSM 43021	0	49	0	0	10	0	0	2	33	0	0	0	0	0	0	0	0	0	0	0
Sulfuricella denitrificans skB26	0	0	0	1	0	0	0	0	0	0	0	0	0	0	0	0	0	0	0	0
Sulfuricurvum kujiense DSM 16994	0	0	0	0	0	0	0	0	2	0	0	0	0	0	0	0	0	0	0	0
Sulfuritalea hydrogenivorans sk43H	0	0	0	0	0	0	0	0	0	0	0	0	0	0	1	0	0	0	0	0
Synechococcus sp. KORDI-52	0	0	0	0	0	0	0	0	41	0	0	0	0	0	0	0	0	0	0	0
Tannerella forsythia 3313	0	0	0	0	0	0	0	0	0	0	0	0	0	0	0	0	0	1	0	0
Terribacillus aidingensis	0	0	0	0	0	3	0	0	0	0	0	0	0	0	0	0	0	0	0	0
Thermaerobacter marianensis DSM 12885	0	0	0	0	8	0	0	0	0	0	0	0	0	0	0	0	0	0	0	0
Thermobifida fusca YX	0	0	0	0	8	0	0	0	0	0	0	0	0	0	0	0	0	0	0	0
Thermobispora bispora DSM 43833	0	7	0	0	0	0	0	0	0	0	0	0	0	0	0	0	0	0	0	0
Thermomicrobium roseum	0	0	0	0	0	2	0	0	0	0	0	0	0	0	0	0	0	0	0	0
Thermomonospora chromogena	0	0	0	0	0	0	0	0	1	0	0	0	0	0	0	0	0	0	0	0
Thermomonospora curvata DSM 43183	0	34	0	0	458	0	0	0	48	0	0	0	0	0	0	0	0	0	0	0
Thermotoga maritima	0	0	0	0	0	0	3	0	0	0	0	0	0	0	0	0	0	0	0	0
Thermus aquaticus Y51MC23	0	0	2	0	0	0	0	0	0	0	0	0	0	0	0	0	0	0	0	0
Thioalkalivibrio sulfidiphilus HL-EbGr7	0	7	0	0	1	0	0	0	0	0	0	0	0	0	0	0	0	0	0	0
Thiocystis violascens DSM 198	4	0	0	0	0	0	0	0	0	2	0	0	0	0	0	0	0	0	0	0
Thiomonas intermedia K12	0	0	0	0	0	0	18	0	0	0	0	0	0	0	0	0	0	0	0	0
Thiomonas sp. CB2	1	0	0	0	0	0	0	0	0	0	0	0	0	0	0	0	0	0	0	0
Tistrella mobilis KA081020-065	25	0	0	0	0	0	0	0	0	0	0	0	0	0	0	0	0	0	0	0
Trueperella pyogenes	0	0	0	0	0	2	0	0	174	0	0	0	0	0	0	0	0	0	0	0
Trueperella pyogenes TP8	0	0	0	0	138	0	0	0	0	0	0	0	0	0	0	0	0	0	0	0
Tsukamurella paurometabola DSM 20162	0	0	0	38	1280	0	0	5	169	0	0	0	0	0	0	0	0	0	0	0
Turneriella parva DSM 21527	1	0	0	0	0	0	0	0	0	0	0	0	0	0	0	0	0	0	0	0
uncultured actinobacterium Rifle_16ft_4_minimus_38826	0	0	0	0	28	0	0	0	0	0	0	0	0	0	0	0	0	0	0	0
uncultured bacterium	52	25	3	2	192	2	2	3	164	16	0	1	0	23	144	2	0	0	0	0
uncultured bacterium 18	0	0	0	0	0	0	0	0	0	0	0	0	0	0	4	0	0	0	0	0
uncultured bacterium contig00003	0	6	0	0	0	0	0	0	0	0	0	0	0	0	0	0	0	0	0	0
uncultured bacterium contig00055	0	0	0	0	0	0	0	0	2	0	0	0	0	0	0	0	0	0	0	0
uncultured bacterium contig00101	0	0	1	0	0	0	0	0	0	0	0	0	0	0	0	0	0	0	0	0
uncultured bacterium contig00117	0	0	1	0	0	0	0	0	0	0	0	0	0	0	0	0	0	0	0	0
uncultured bacterium contig00148	0	0	0	0	2	0	0	0	0	0	0	0	0	0	0	0	0	0	0	0
uncultured bacterium Contigcl_10-cl	0	0	0	0	12	0	0	0	0	0	0	0	0	0	0	0	0	0	0	0
uncultured bacterium ctg7180000000732	0	0	0	0	1	0	0	0	0	0	0	0	0	0	0	0	0	0	0	0
uncultured bacterium ctg7180000000767	0	0	0	0	25	0	0	0	0	0	0	0	0	0	0	0	0	0	0	0
uncultured bacterium ctg7180000000841	0	0	0	0	1	0	0	0	0	0	0	0	0	0	0	0	0	0	0	0
uncultured bacterium GRIST22	0	0	0	0	9	0	0	0	0	0	0	0	0	0	0	0	0	0	0	0
uncultured bacterium pJM6	0	0	0	0	0	0	6	0	0	0	0	0	0	0	0	0	0	0	0	0
uncultured Bacteroidetes bacterium	0	0	0	0	0	0	0	0	0	0	0	0	0	0	0	1	0	0	0	0
uncultured beta proteobacterium	8	0	0	0	0	0	0	0	0	0	0	0	0	0	0	0	0	0	0	0
uncultured Brachybacterium sp.	0	0	0	0	0	0	1	0	0	0	0	0	0	0	0	0	0	0	0	0
uncultured Citrobacter sp.	0	0	0	0	0	1	0	0	0	0	0	0	0	0	0	0	0	0	0	0
uncultured Firmicutes bacterium	0	0	0	0	0	1	0	0	0	0	0	0	0	0	0	0	0	0	0	0
uncultured Flavobacteriia bacterium	0	0	0	0	0	0	0	0	0	0	0	0	0	0	0	2	0	0	0	0
uncultured Nakamurella sp.	0	0	0	0	0	0	0	1	80	0	0	0	0	0	0	0	0	0	0	0
uncultured Sanguibacter sp.	0	0	0	0	11	0	0	0	0	0	0	0	0	0	0	0	0	0	0	0
uncultured SAR11 cluster alpha proteobacterium	0	0	0	0	0	0	0	0	0	0	0	0	0	38	0	0	0	0	0	0
Vagococcus sp. T4130	0	0	0	0	0	0	133	0	0	0	0	0	0	0	0	0	0	0	0	0
Variibacter gotjawalensis	3	0	0	0	0	0	0	0	0	0	0	0	0	0	0	0	0	0	0	0
Variovorax paradoxus B4	1	0	0	0	0	0	0	0	0	0	0	0	0	0	0	1	0	0	0	0
Variovorax paradoxus EPS	1	0	0	0	2	0	0	0	0	0	0	0	0	0	0	0	0	0	0	0
Variovorax paradoxus S110	7	0	0	0	1	1	1	0	0	0	0	0	0	0	0	0	0	0	169	0
Veillonella parvula DSM 2008	0	0	0	0	0	0	0	0	0	0	0	0	0	0	0	0	0	0	0	7
Verminephrobacter eiseniae EF01-2	0	0	0	0	0	0	19	0	0	0	0	0	0	0	0	0	0	0	0	0
Verrucosispora maris AB-18-032	0	53	0	0	2	0	0	0	4	0	0	0	0	0	0	0	0	0	0	0
Vibrio fischeri MJ11	1	0	0	0	0	0	0	0	0	0	0	0	0	0	0	0	0	0	0	0
Virgibacillus sp. SK37	0	0	0	0	0	1	0	0	0	0	0	0	0	0	0	0	0	0	0	0
Vulgatibacter incomptus	0	0	0	0	1	0	0	0	0	0	0	0	0	0	0	0	0	0	0	0
Winogradskyella sp. PG-2	0	0	0	0	0	0	0	0	0	0	0	0	0	0	0	0	0	0	0	8
Wolbachia endosymbiont of Culex quinquefasciatus Pel	0	0	0	30	0	0	0	0	0	0	0	0	0	0	0	0	0	0	0	0
Wolbachia endosymbiont of Drosophila simulans wNo	0	0	0	0	0	0	0	0	0	0	0	0	0	0	0	0	0	0	0	2
Wolbachia endosymbiont strain TRS of Brugia malayi	0	0	0	257	0	6	0	0	0	0	0	0	0	0	0	0	0	0	0	0
Xanthobacter autotrophicus Py2	9	0	0	0	0	0	0	0	1	0	0	0	0	0	0	0	0	0	0	0
Xanthomonas arboricola pv. juglandis	0	0	0	0	2	2	4	0	0	0	0	0	0	0	0	0	0	0	0	0
Xanthomonas axonopodis pv. citrumelo F1	0	0	0	0	2	0	0	0	0	0	0	0	0	0	0	0	0	0	0	0
Xanthomonas campestris pv. campestris	2	28	0	0	117	0	0	0	0	0	0	0	0	0	0	0	0	0	0	0
Xanthomonas citri pv. citri	0	0	0	0	0	3	0	0	0	0	0	0	0	0	0	0	0	0	0	0
Xanthomonas oryzae pv. oryzae	1	0	0	0	0	0	0	0	0	0	0	0	0	0	0	0	0	0	0	0
Xanthomonas sacchari	0	0	21	27	25	0	4	0	0	0	0	0	0	0	0	0	0	0	0	0
Xanthomonas translucens pv. undulosa	0	0	0	0	12	0	33	0	0	0	0	0	0	0	0	0	0	0	0	0
Xenorhabdus bovienii	0	0	0	0	0	0	343	0	0	0	0	0	0	0	0	0	0	0	0	0
Xenorhabdus poinarii G6	0	0	0	0	0	0	71	0	0	0	0	0	0	0	0	0	0	0	0	0
Xylanimonas cellulosilytica DSM 15894	0	4	0	1	117	2	0	0	7	0	0	0	0	0	0	0	0	0	0	0
