# Supplementary material for: Uncovering vector, parasite, blood meal and microbiome patterns from mixed-DNA specimens of the Chagas disease vector Triatoma dimidiata
Source: PLoS Negl Trop Dis. 2018 Oct 18;12(10):e0006730. doi: 10.1371/journal.pntd.0006730 (PMC6193617; doi:10.1371/journal.pntd.0006730)
Supplement: S4 Table — (XLSX) [file pntd.0006730.s005.xlsx]

## Sheet: Sheet1
S4. Blood meal BLAST descriptive statistics
Pub ID	Type	Top hit	Top hit no. reads	mean e-value/tag	% top hit of unmapped reads
JUCA-01	abdomen	Canis lupus familiaris	45689	1.37012e-07	5.64275
PTN-02	Abdomen	Homo sapiens	21912	4.60405e-15	1.79841
JUBR-01	Abdomen	Gallus gallus	40957	9.43745e-09	3.90621
JUCA-03	abdomen	Anas platyrhynchos	1152577	5.91333e-10	6.11215
CHCE-01	Abdomen	Homo sapiens	905	1.1108e-36	0.808664
PTN-01	Abdomen	Homo sapiens	284	8.33611e-30	0.0222551
UnID	Abdomen	Homo sapiens	181	1.5401e-33	0.0214965
BLZ-01	Abdomen	Homo sapiens	791	9.30268e-26	0.0248363
NIC-01	Abdomen	Homo sapiens	216	7.61905e-26	0.0159477
JUCA-02A	abdomen	Homo sapiens	76	2.92905e-37	0.00733616
JUCH-04	abdomen	Homo sapiens	163	5.13078e-29	0.0171162
SASA-01	abdomen	Xenopus tropicalis	944	2.80195e-21	0.0261399
QUI-01	Abdomen	Homo sapiens	516	1.36403e-35	0.0176508
JUCH-02	Abdomen	Homo sapiens	98	1.76e-37	0.0140524
JUCH-03	Abdomen	Homo sapiens	177	2.34617e-31	0.0569132
JUCH-01	Abdomen	Homo sapiens	71	1.38667e-37	0.00855117
SABE-01	Abdomen	Danio rerio	1172	1.86e-20	0.124418
CHGU-01	Abdomen	Homo sapiens	622	1.63934e-22	0.0139528
CHCE-02	Abdomen	Homo sapiens	937	9.00462e-26	0.0628527
CHPR-02	Abdomen	Homo sapiens	690	1.90795e-25	0.0310914
JUCA-02L	leg	Anas platyrhynchos	3453	4.64694e-09	0.131635
SACH-01	Leg	Columba livia	3867	6.82241e-21	0.138385
SACH-02	Leg	Homo sapiens	3400	1.26183e-19	0.294642
SACH-03	Leg	Homo sapiens	188	9.44375e-38	0.010014
SAJU-01	Leg	Gallus gallus	5829	1.66722e-10	0.0638274
SAJU-02	Leg	Homo sapiens	706	5.48113e-34	0.0887184
SASA-02	leg	Pantholops hodgsonii	151	4.08993e-19	0.00636668
CHCE-03	Leg	Homo sapiens	417	8.10811e-30	0.014004
CHAM-01	Leg	Homo sapiens	1238	9.63855e-21	0.166055
CHAM-02	Leg	Homo sapiens	610	1.0715e-16	0.030574
CHPR-01	Leg	Homo sapiens	717	2e-29	0.0615536
CHPR-03	Leg	Homo sapiens	755	1.01695e-21	0.0380383
