# Supplementary material for: Uncovering vector, parasite, blood meal and microbiome patterns from mixed-DNA specimens of the Chagas disease vector Triatoma dimidiata
Source: PLoS Negl Trop Dis. 2018 Oct 18;12(10):e0006730. doi: 10.1371/journal.pntd.0006730 (PMC6193617; doi:10.1371/journal.pntd.0006730)
Supplement: S5 Table — (XLSX) [file pntd.0006730.s006.xlsx]

## Sheet: GlobalFST
S5. Individual F-statistics
	PTN-01	PTN-02	BLZ-01	QUI-01	NIC-01	JUCA-01	JUBR-01	JUCH-02	JUCH-03	JUCH-01	JUCA-02L	JUCA-02A	JUCA-03	JUCH-04	SABE-01	SACH-01	SACH-02	SACH-03	SAJU-01	SAJU-02	SASA-01	SASA-02	CHCE-02	CHCE-03	CHAM-01	CHAM-02	CHPR-01	CHPR-02	CHPR-03
PTN-01	0	0.559469	0.539053	0.5777	0.637327	0.632676	0.575882	0.600522	0.638177	0.590994	0.607477	0.595628	0.62663	0.599598	0.597987	0.60157	0.643538	0.590866	0.587202	0.614196	0.5652	0.57894	0.58915	0.566194	0.595066	0.569364	0.590121	0.568891	0.60078
PTN-02			0.545479	0.5685	0.63001	0.643167	0.598752	0.609843	0.651532	0.611136	0.624317	0.613917	0.669513	0.593155	0.601917	0.60919	0.65445	0.608569	0.615548	0.640881	0.590306	0.55806	0.604754	0.583005	0.616511	0.592762	0.60463	0.587907	0.61867
BLZ-01				0.54739	0.579765	0.633312	0.558127	0.583405	0.614616	0.57097	0.587906	0.57572	0.611659	0.588108	0.596907	0.572861	0.625	0.565396	0.56403	0.603349	0.558727	0.560441	0.56503	0.542772	0.569798	0.539895	0.558584	0.545096	0.61571
QUI-01					0.568568	0.630205	0.577788	0.596244	0.630664	0.592149	0.609888	0.595422	0.657203	0.590979	0.634789	0.596424	0.662126	0.59281	0.583643	0.619169	0.568499	0.578972	0.586667	0.552254	0.600502	0.557712	0.588102	0.558207	0.591398
NIC-01						0.61541	0.553548	0.577107	0.620656	0.569204	0.581926	0.571273	0.624672	0.576233	0.616048	0.566917	0.635917	0.556659	0.567423	0.604914	0.558463	0.543495	0.568052	0.545279	0.576064	0.548297	0.572	0.548614	0.574021
JUCA-01							0.645356	0.636447	0.658639	0.647248	0.624621	0.596875	0.653013	0.554425	0.667938	0.644745	0.685663	0.660272	0.653946	0.667757	0.622227	0.645724	0.636161	0.629478	0.644328	0.61821	0.656561	0.647273	0.660933
JUBR-01								0.57014	0.608312	0.563464	0.579326	0.565356	0.604676	0.585495	0.616912	0.569796	0.632974	0.582637	0.569989	0.592379	0.543277	0.557493	0.579683	0.55243	0.584201	0.546086	0.579898	0.56908	0.589632
JUCH-02									0.621826	0.571215	0.589836	0.573529	0.633683	0.575735	0.636749	0.59633	0.655844	0.598924	0.580813	0.621616	0.568276	0.580234	0.600884	0.568131	0.600421	0.569688	0.552249	0.622834	0.576414
JUCH-03										0.631449	0.645082	0.629355	0.70596	0.61236	0.670809	0.646671	0.716089	0.64184	0.631601	0.677599	0.594807	0.630554	0.635668	0.614943	0.655261	0.615487	0.573272	0.655513	0.598781
JUCH-01											0.592105	0.574034	0.63742	0.571842	0.63428	0.600206	0.6678	0.588905	0.58396	0.62817	0.566041	0.575743	0.577378	0.570072	0.597989	0.561412	0.532284	0.614877	0.518973
JUCA-02L												0.0039186	0.597768	0.591717	0.639432	0.594582	0.658436	0.591178	0.595271	0.629536	0.69022	0.580057	0.59721	0.575669	0.567476	0.582298	0.598739	0.591159	0.600592
JUCA-02A													0.572038	0.581786	0.630631	0.580054	0.644301	0.579018	0.583206	0.614075	0.550904	0.572144	0.585744	0.558466	0.590038	0.567693	0.595463	0.577134	0.586837
JUCA-03														0.608456	0.679675	0.636911	0.737003	0.661252	0.643654	0.669409	0.593244	0.628364	0.636172	0.60831	0.651844	0.614405	0.644116	0.61346	0.657387
JUCH-04															0.601328	0.601318	0.623247	0.603699	0.588189	0.592939	0.540241	0.589259	0.588057	0.591093	0.593957	0.588834	0.607217	0.580107	0.609477
SABE-01																0.630176	0.711836	0.634378	0.625701	0.667497	0.602391	0.617986	0.628385	0.608063	0.645138	0.610084	0.641116	0.624238	0.649875
SACH-01																	0.656566	0.592281	0.571845	0.613875	0.555608	0.570405	0.587451	0.558896	0.595867	0.568914	0.599095	0.576435	0.593062
SACH-02																		0.641004	0.638129	0.684557	0.626846	0.641716	0.645563	0.616279	0.667232	0.620092	0.651207	0.637836	0.669387
SACH-03																			0.572743	0.622141	0.560954	0.60186	0.586091	0.564945	0.601707	0.565881	0.595469	0.578405	0.594699
SAJU-01																				0.616124	0.555453	0.571406	0.589756	0.552368	0.587556	0.563694	0.579849	0.560377	0.583671
SAJU-02																					0.57719	0.606833	0.619955	0.597196	0.631952	0.599079	0.629052	0.607149	0.628142
SASA-01																						0.545413	0.568246	0.546372	0.571472	0.546717	0.569414	0.558159	0.573145
SASA-02																							0.586868	0.562464	0.587143	0.563183	0.591578	0.567001	0.592005
CHCE-02																								0.545791	0.562696	0.54009	0.562839	0.55954	0.586024
CHCE-03																									0.546448	0.525532	0.539853	0.519582	0.541188
CHAM-01																										0.544747	0.658725	0.552801	0.586272
CHAM-02																											0.554101	0.546354	0.565652
CHPR-01																												0.555449	0.582127
CHPR-02																													0.549858
CHPR-03																													0

## Sheet: Sheet2
	1	2	3	4
1	0	0.0625447	0.141833	0.062147
2		0	0.221763	0.0833686
3			0	0.164963
